# Supplementary material for: Independent associations of education, intelligence, and cognition with gastrointestinal diseases and the mediating effects of risk factors: a Mendelian randomization study
Source: Front Med (Lausanne). 2024 Feb 12;11:1342358. doi: 10.3389/fmed.2024.1342358 (PMC10894976; doi:10.3389/fmed.2024.1342358)
Supplement: Supplementary file 1 [file Table_1.XLSX]

## Sheet: Sheet1
	TalbeS1. Definition of Gastrointestinal Diseases in FinnGen
	Gastrointestinal diseases	FinnGen
		Cases/Controls	ICD-8 codes	ICD-9 codes	ICD-10 codes
	Gastroesophageal reflux	26,184/320,387		5301A	K21
	Esophageal cancer	566/28,7137	150	150	C15
	Gastric ulcer	5,935/320,387		531	K25
	Duodenal ulcer	3,520/320,387		532	K26
	Acute gastritis	2,370/320,387	53500, 53501, 53502	535.0	K29.0, K29.1
	Chronic gastritis	9,570/320,387	53503	535.1, 535.4	K29.3, K29.4, K29.5
	Gastric cancer	1,307/287,137	151	151	C16
	Irritable bowel syndrome	9,323/301,931	56419	564.1	K58
	Celiac disease	3,690/361,055		5790A	K90.0
	Ulcerative colitis	6,607/296,008	5631, 569	556	K51
	Crohn's disease	3,147/296,008	5630	555	K50
	Diverticular disease	30,649/301,931	562	562	K57
	Colorectal cancer	6,509/287,137	153, 1540,1541	153, 154	C18, C19, C20
	Non-alcoholic fatty liver disease	2,275/375,002			K76.0
	Alcoholic liver disease	2,761/366,450	5710	571.0, 571.1, 571.2, 571.3	K70
	Cirrhosis	3,970/373,307	5719	571.5, 571.6	K74
	Liver cancer	1,081/287,137	155	155	C22
	Cholangitis	1,715/330,903	57504, 57505	576.1	K83.0
	Cholelithiasis	37,041/330,903	574	574	K80
	Chlocystitis	4,299/330,903	57500,57501, 57502, 57503	575.0, 575.1	K81
	Acute pancreatitis	6,223/330,903	5770	577.0	K85
	Chronic pancreatitis	3,320/330,903	5771	577.1	K86.0, K86.1
	Pancreatic cancer	1,416/287,137	157	157	C25
	Acute appendicitis	28,745/346,283	540	540	K35
	ICD, International Classification of Diseases
