# Supplementary material for: Independent associations of education, intelligence, and cognition with gastrointestinal diseases and the mediating effects of risk factors: a Mendelian randomization study
Source: Front Med (Lausanne). 2024 Feb 12;11:1342358. doi: 10.3389/fmed.2024.1342358 (PMC10894976; doi:10.3389/fmed.2024.1342358)
Supplement: Supplementary file 2 [file Table_2.XLSX]

## Sheet: Table1
Table S2. Estimating Bidirectional Links Between Education, Intelligence, and Cognition by UVMR
Exposure	Outcome	Method	No. of SNPs	OR (95% CI)	P value
Education	Intelligence	Inverse variance weighted (multiplicative random effects)	187	1.631 (1.568 ,1.696)	2.18415e-133
		MR Egger	187	1.514 (1.266 ,1.810)	9.53529e-06
		Weighted median	187	1.668 (1.583 ,1.757)	9.78807e-83
		MR PRESSO	0*	1.710 (1.642 ,1.781)	4.62132e-67
	Cognition	Inverse variance weighted (multiplicative random effects)	199	1.656 (1.592 ,1.722)	8.74107e-141
		MR Egger	199	1.519 (1.280 ,1.802)	3.25441e-06
		Weighted median	199	1.710 (1.618 ,1.806)	1.21032e-81
		MR PRESSO	0*	1.713 (1.646 ,1.784)	8.98791e-69
Intelligence	Education	Inverse variance weighted (multiplicative random effects)	91	1.286 (1.251 ,1.323)	1.52836e-70
		MR Egger	91	1.228 (1.075 ,1.403)	0.00333403
		Weighted median	91	1.312 (1.271 ,1.355)	6.85175e-62
		MR PRESSO	3*	1.306 (1.277 ,1.335)	1.08741e-39
	Cognition	Inverse variance weighted (multiplicative random effects)	8	2.000 (1.762 ,2.271)	9.4915e-27
		MR Egger	8	1.917 (1.025 ,3.585)	0.0878634
		Weighted median	8	2.024 (1.692 ,2.421)	1.22798e-14
		MR PRESSO	0*	2.000 (1.938 ,2.064)	9.53238e-10
Cognition	Education	Inverse variance weighted (multiplicative random effects)	74	1.263 (1.227,1.299)	5.29048e-58
		MR Egger	74	1.193 (1.034 ,1.377)	0.0184045
		Weighted median	74	1.292 (1.249 ,1.337)	1.4388e-48
		MR PRESSO	3*	1.285 (1.259 ,1.312)	1.4287e-35
	Intelligence	Inverse variance weighted (multiplicative random effects)	10	1.966 (1.733 ,2.231)	9.79196e-26
		MR Egger	10	2.145 (0.430 ,10.696)	0.379272
		Weighted median	10	1.979 (1.637 ,2.392)	1.67179e-12
		MR PRESSO	0*	1.997 (1.873 ,2.128)	1.21406e-09
*NO. of outliers. Abbreviations: CI, confidence interval; IVW, inverse variance weighted; MR, Mendelian randomization; PRESSO, pleiotropy residual sum and outlier; SNP, single nucleotide polymorphism; UVMR, univariable Mendelian randomization.
