# Supplementary material for: Independent associations of education, intelligence, and cognition with gastrointestinal diseases and the mediating effects of risk factors: a Mendelian randomization study
Source: Front Med (Lausanne). 2024 Feb 12;11:1342358. doi: 10.3389/fmed.2024.1342358 (PMC10894976; doi:10.3389/fmed.2024.1342358)
Supplement: Supplementary file 3 [file Table_3.XLSX]

## Sheet: Sheet1
TableS3. Single Nucleotide Polymorphisms for Instrumental Variables used in Education, Intelligence and Cognition.
Trait	SNP	EA	NEA	EAF	Beta	SE	P value	F statistic
Education	rs13090388	C	T	0.6905	-0.02852	0.00184	4.29e-54	240.249
Education	rs7029718	G	A	0.5646	-0.02439	0.00174	1.85e-44	196.483
Education	rs9372625	A	G	0.4133	0.02383	0.00176	6.76e-42	183.325
Education	rs1334297	A	G	0.784	0.02449	0.00192	3.06e-37	162.695
Education	rs4700393	G	A	0.5289	0.02086	0.0017	1.51e-34	150.567
Education	rs11123818	G	A	0.6054	-0.02081	0.00175	1.72e-32	141.406
Education	rs34316	C	A	0.5799	-0.02016	0.00177	3.35e-30	129.728
Education	rs10773002	T	A	0.7211	-0.02191	0.00197	8.68e-29	123.695
Education	rs9964724	C	T	0.3401	-0.01978	0.00183	2.66e-27	116.829
Education	rs3747631	G	C	0.7721	-0.02207	0.00208	2.97e-26	112.584
Education	rs1620977	G	A	0.6905	-0.02046	0.00195	1.14e-25	110.088
Education	rs2819336	T	C	0.3384	0.01828	0.00177	5.46e-25	106.661
Education	rs11678980	G	A	0.5544	0.01744	0.00172	4.29e-24	102.81
Education	rs10189857	G	A	0.4184	-0.01725	0.00171	6.7e-24	101.762
Education	rs1008078	T	C	0.4099	-0.01738	0.00173	1.2e-23	100.927
Education	rs73344830	G	A	0.602	-0.0172	0.00172	1.95e-23	99.9997
Education	rs4787457	G	A	0.3146	-0.01741	0.00176	3.73e-23	97.8523
Education	rs1689510	G	C	0.6565	-0.01761	0.0018	1.4e-22	95.7134
Education	rs1566085	T	G	0.5697	0.01645	0.00171	6.9e-22	92.5419
Education	rs10963297	G	C	0.2517	0.01904	0.00198	7.36e-22	92.4703
Education	rs1455350	T	A	0.5289	0.01614	0.0017	2.61e-21	90.138
Education	rs13428598	T	C	0.3793	0.01649	0.00175	3.9e-21	88.79
Education	rs1391438	T	C	0.3146	0.0167	0.00183	5.79e-20	83.2779
Education	rs79265434	A	G	0.8827	-0.02331	0.00262	6.08e-19	79.1555
Education	rs4382592	T	G	0.301	-0.01636	0.00185	1.01e-18	78.2027
Education	rs7924036	T	G	0.5391	0.01501	0.0017	1.07e-18	77.9583
Education	rs176218	G	T	0.7993	-0.01883	0.00215	1.85e-18	76.7048
Education	rs9616906	G	A	0.5765	-0.01497	0.00172	2.92e-18	75.7505
Education	rs6557171	C	T	0.7245	0.01567	0.00181	4.15e-18	74.9514
Education	rs66568921	G	T	0.3639	0.01565	0.00182	7.49e-18	73.9409
Education	rs74998289	T	G	0.7602	0.01821	0.00213	1.31e-17	73.0903
Education	rs35417702	C	T	0.4235	0.01445	0.0017	1.93e-17	72.2498
Education	rs1618725	T	C	0.5204	0.01477	0.00174	2.22e-17	72.0545
Education	rs11601122	G	A	0.1497	-0.01947	0.0023	2.24e-17	71.6597
Education	rs10765775	A	G	0.3963	0.01488	0.00176	2.62e-17	71.4792
Education	rs12375949	T	C	0.4303	-0.01447	0.00172	3.31e-17	70.7749
Education	rs12028010	C	T	0.2228	-0.01696	0.00202	4.51e-17	70.4933
Education	rs62444881	C	T	0.8095	-0.01815	0.00217	5.79e-17	69.9572
Education	rs9349956	A	C	0.7602	-0.01881	0.00225	6.28e-17	69.8894
Education	rs3897821	A	G	0.6497	0.01502	0.0018	8.25e-17	69.6296
Education	rs2179152	C	T	0.6429	0.01455	0.00176	1.21e-16	68.3439
Education	rs12643771	C	T	0.6888	-0.01518	0.00184	1.61e-16	68.0623
Education	rs55736314	C	G	0.5833	-0.01431	0.00174	1.63e-16	67.6363
Education	rs2725370	T	C	0.2891	-0.01536	0.00187	1.97e-16	67.468
Education	rs12468040	G	T	0.6037	-0.01432	0.00175	2.46e-16	66.959
Education	rs72828517	C	T	0.1412	0.01836	0.00224	2.83e-16	67.1813
Education	rs406413	A	T	0.7891	0.01695	0.00209	4.84e-16	65.7727
Education	rs10875121	G	C	0.1429	-0.01834	0.00226	5.53e-16	65.8538
Education	rs1964927	G	A	0.6378	-0.01423	0.00177	9.9e-16	64.6342
Education	rs8020034	G	A	0.7942	-0.01782	0.00223	1.17e-15	63.8564
Education	rs2971970	T	G	0.2279	-0.01654	0.00207	1.25e-15	63.8453
Education	rs62184480	T	C	0.2449	-0.01528	0.00191	1.28e-15	63.9998
Education	rs56391344	A	G	0.2381	0.01571	0.00197	1.34e-15	63.5944
Education	rs16846463	A	G	0.8827	0.02256	0.00283	1.38e-15	63.5483
Education	rs6493265	C	T	0.6105	0.01385	0.00174	1.7e-15	63.3578
Education	rs363096	C	T	0.5748	0.01363	0.00172	2.04e-15	62.7962
Education	rs13141210	C	T	0.4915	-0.01361	0.00172	2.26e-15	62.6121
Education	rs2545798	T	A	0.5051	0.01346	0.00171	3.11e-15	61.9579
Education	rs55771711	C	G	0.2279	0.01555	0.00199	5.41e-15	61.0595
Education	rs2347526	T	C	0.3622	-0.01395	0.00179	6.84e-15	60.7353
Education	rs34853711	C	G	0.2466	-0.01596	0.00206	9.88e-15	60.0247
Education	rs3026996	A	C	0.716	0.01537	0.00199	1.05e-14	59.6541
Education	rs35309068	G	T	0.466	0.01321	0.00171	1.15e-14	59.6777
Education	rs1569092	A	G	0.182	0.01807	0.00234	1.16e-14	59.6326
Education	rs613872	G	T	0.1718	0.0175	0.00227	1.2e-14	59.4324
Education	rs17489649	A	G	0.6735	0.0139	0.00181	1.57e-14	58.9755
Education	rs4757957	C	G	0.6514	0.0141	0.00184	1.81e-14	58.7221
Education	rs72807818	G	A	0.8759	-0.01915	0.00252	2.79e-14	57.7478
Education	rs115000530	T	A	0.06122	0.02892	0.00381	3.3e-14	57.6163
Education	rs10215082	A	G	0.4388	-0.01303	0.00172	3.33e-14	57.3893
Education	rs76076331	C	T	0.869	-0.01873	0.00248	4.4e-14	57.0389
Education	rs62097985	C	T	0.5884	0.01288	0.00172	6.06e-14	56.0756
Education	rs2998315	G	A	0.5782	0.01269	0.00171	1.12e-13	55.0719
Education	rs11657342	A	G	0.3554	0.01404	0.00191	1.94e-13	54.0339
Education	rs790647	C	A	0.7653	0.01482	0.00202	2.17e-13	53.8261
Education	rs12134151	C	G	0.5221	-0.01245	0.0017	2.42e-13	53.6339
Education	rs36083520	C	T	0.1667	0.01629	0.00223	2.6e-13	53.3619
Education	rs4810227	A	G	0.6344	0.01272	0.00175	3.57e-13	52.832
Education	rs35475880	G	T	0.8163	0.01511	0.00208	3.8e-13	52.7717
Education	rs4073894	A	G	0.1769	0.01524	0.00211	5.4e-13	52.168
Education	rs59123361	A	G	0.1054	-0.02094	0.00291	5.87e-13	51.7805
Education	rs7863447	G	A	0.1667	-0.01678	0.00233	5.91e-13	51.8646
Education	rs4726070	G	A	0.3793	-0.01251	0.00174	5.95e-13	51.691
Education	rs17425572	G	A	0.5425	-0.01224	0.0017	6.89e-13	51.8399
Education	rs79269403	G	A	0.7772	-0.01447	0.00204	1.17e-12	50.3125
Education	rs2067854	A	G	0.182	0.01477	0.00209	1.38e-12	49.9422
Education	rs320693	C	G	0.4728	0.01204	0.0017	1.58e-12	50.1596
Education	rs13422673	C	T	0.5153	0.01201	0.0017	1.74e-12	49.9099
Education	rs17598675	C	T	0.5187	0.01199	0.0017	1.75e-12	49.7438
Education	rs11081529	T	C	0.7432	0.01311	0.00186	1.82e-12	49.6796
Education	rs11871429	A	G	0.7959	0.01425	0.00202	1.92e-12	49.7652
Education	rs1584469	T	C	0.3112	-0.01303	0.00185	2.1e-12	49.6071
Education	rs35532491	T	A	0.1071	0.02007	0.00286	2.42e-12	49.2449
Education	rs17563464	A	C	0.2041	-0.01477	0.00212	2.89e-12	48.5387
Education	rs77702622	A	G	0.07653	-0.02447	0.00351	2.99e-12	48.6018
Education	rs2570497	C	T	0.3265	0.01233	0.00177	3.03e-12	48.5264
Education	rs6805241	C	T	0.1973	-0.01413	0.00203	3.09e-12	48.4497
Education	rs969512	T	A	0.2959	0.01249	0.00179	3.22e-12	48.6875
Education	rs6731373	G	A	0.6633	0.01256	0.00181	3.47e-12	48.1527
Education	rs11635092	A	G	0.3639	-0.01231	0.00177	3.89e-12	48.3691
Education	rs6867851	C	G	0.4235	-0.012	0.00173	3.97e-12	48.1137
Education	rs7920624	T	A	0.4932	-0.01181	0.0017	3.97e-12	48.2615
Education	rs1051474	T	C	0.7262	-0.01301	0.00188	4.86e-12	47.8892
Education	rs575113	A	G	0.2772	0.01285	0.00186	5.3e-12	47.7287
Education	rs4352658	T	C	0.09014	-0.0212	0.00308	5.55e-12	47.3772
Education	rs9936270	T	C	0.3078	-0.0136	0.00198	6.43e-12	47.1787
Education	rs9882532	C	T	0.3639	-0.01208	0.00177	8.17e-12	46.5786
Education	rs76878669	C	G	0.7466	0.01399	0.00205	8.67e-12	46.5722
Education	rs113520408	A	G	0.2857	0.01304	0.00192	1.02e-11	46.1266
Education	rs1882273	G	C	0.6531	0.01231	0.00181	1.09e-11	46.2549
Education	rs175325	A	T	0.5816	-0.01179	0.00174	1.11e-11	45.9122
Education	rs35039375	G	A	0.09354	-0.01983	0.00293	1.22e-11	45.8046
Education	rs301800	T	C	0.1803	0.01516	0.00224	1.33e-11	45.8038
Education	rs10862376	T	A	0.8639	-0.01616	0.00239	1.4e-11	45.7178
Education	rs2287838	A	G	0.534	-0.01152	0.00171	1.53e-11	45.3849
Education	rs401687	G	C	0.5442	-0.01144	0.0017	1.86e-11	45.2849
Education	rs1106090	A	G	0.6259	0.01173	0.00175	2.09e-11	44.9282
Education	rs7977614	G	A	0.3078	0.01325	0.00198	2.09e-11	44.7817
Education	rs12602286	T	G	0.8861	0.01701	0.00255	2.37e-11	44.4966
Education	rs16995054	C	T	0.7993	0.0139	0.00208	2.52e-11	44.6583
Education	rs17565975	A	G	0.5306	-0.01142	0.00171	2.56e-11	44.6004
Education	rs3788556	T	C	0.4592	0.01138	0.00171	2.78e-11	44.2885
Education	rs7993663	T	C	0.6429	-0.0118	0.00178	3.25e-11	43.9464
Education	rs17048855	A	G	0.3248	0.01184	0.00179	3.27e-11	43.7518
Education	rs10456918	A	C	0.818	-0.01485	0.00224	3.67e-11	43.9497
Education	rs10240905	T	C	0.3316	-0.01167	0.00177	3.79e-11	43.4704
Education	rs9938678	A	T	0.7568	-0.01355	0.00205	4.12e-11	43.6888
Education	rs1143770	C	T	0.4082	-0.01136	0.00172	4.31e-11	43.6213
Education	rs6803651	G	T	0.585	-0.01131	0.00172	4.36e-11	43.2382
Education	rs9933256	A	G	0.5918	0.01134	0.00172	4.57e-11	43.4678
Education	rs11694904	T	C	0.3384	0.01215	0.00185	4.78e-11	43.1328
Education	rs28513670	G	A	0.1531	0.01477	0.00225	5.06e-11	43.0918
Education	rs8008382	T	C	0.3129	-0.01208	0.00185	6.12e-11	42.6373
Education	rs7233920	A	G	0.216	-0.01315	0.00202	7.13e-11	42.3787
Education	rs9436866	C	A	0.09524	0.01882	0.00289	7.45e-11	42.4075
Education	rs6123924	A	G	0.8401	0.01528	0.00235	7.55e-11	42.2776
Education	rs17551064	G	A	0.1599	-0.01493	0.0023	8.62e-11	42.1369
Education	rs11732657	A	G	0.7007	-0.01274	0.00197	9.54e-11	41.822
Education	rs2923431	C	G	0.6446	0.0114	0.00176	9.84e-11	41.955
Education	rs2302761	T	C	0.1905	0.01354	0.00209	1e-10	41.9704
Education	rs9289300	T	C	0.8163	-0.01512	0.00234	1.1e-10	41.7514
Education	rs10073890	G	A	0.7364	-0.01262	0.00196	1.11e-10	41.4577
Education	rs2052285	A	G	0.5765	0.01123	0.00175	1.34e-10	41.1796
Education	rs192436652	C	T	0.97789	0.03497	0.00545	1.35e-10	41.1715
Education	rs9342482	T	G	0.2908	0.01264	0.00197	1.36e-10	41.1681
Education	rs837080	C	T	0.4932	0.01092	0.0017	1.43e-10	41.2616
Education	rs2256965	G	A	0.5425	-0.01128	0.00176	1.59e-10	41.0763
Education	rs11663602	A	C	0.2568	-0.01213	0.0019	1.64e-10	40.758
Education	rs2447535	A	G	0.2755	-0.01181	0.00185	1.69e-10	40.7526
Education	rs4972400	G	A	0.648	-0.01156	0.00181	1.7e-10	40.7903
Education	rs1291818	C	T	0.5153	-0.01085	0.0017	1.78e-10	40.7343
Education	rs466047	A	T	0.5	0.01085	0.0017	1.8e-10	40.7343
Education	rs79523955	A	G	0.90476	0.01802	0.00283	1.87e-10	40.5448
Education	rs6513959	A	G	0.7211	0.01177	0.00185	1.88e-10	40.477
Education	rs67890737	C	A	0.6735	0.01141	0.00179	2.01e-10	40.6316
Education	rs736282	C	T	0.5153	-0.01082	0.0017	2.07e-10	40.5094
Education	rs337637	G	A	0.6633	-0.01123	0.00177	2.11e-10	40.2543
Education	rs9529119	C	G	0.1973	0.01295	0.00204	2.13e-10	40.2975
Education	rs10887801	G	T	0.5629	-0.01087	0.00171	2.27e-10	40.4078
Education	rs9556958	C	T	0.4711	0.0108	0.0017	2.38e-10	40.3598
Education	rs7803932	A	G	0.1565	0.0143	0.00226	2.44e-10	40.0363
Education	rs77719387	A	T	0.01701	-0.04597	0.00726	2.46e-10	40.0936
Education	rs4384309	G	A	0.5204	-0.0109	0.00172	2.52e-10	40.1601
Education	rs11023749	A	G	0.6701	0.01132	0.0018	2.96e-10	39.55
Education	rs1558727	C	T	0.5153	0.01069	0.0017	3.09e-10	39.5418
Education	rs76608582	C	A	0.95918	-0.02798	0.00445	3.11e-10	39.5343
Education	rs9503598	A	G	0.4388	0.01079	0.00171	3.12e-10	39.8153
Education	rs12332731	A	T	0.2024	0.01374	0.00218	3.12e-10	39.7246
Education	rs31940	G	A	0.8656	-0.01548	0.00246	3.24e-10	39.5978
Education	rs10994777	G	A	0.8605	-0.0146	0.00232	3.36e-10	39.603
Education	rs7796203	G	A	0.4745	0.01074	0.00171	3.6e-10	39.4471
Education	rs7808399	A	G	0.4524	-0.0107	0.00171	3.78e-10	39.1538
Education	rs13145650	C	T	0.09184	0.01918	0.00306	3.8e-10	39.2874
Education	rs60483752	G	C	0.4184	-0.01078	0.00172	3.89e-10	39.2807
Education	rs4839155	T	G	0.75	0.01251	0.002	3.94e-10	39.1249
Education	rs1827540	G	A	0.466	-0.0106	0.0017	4.5e-10	38.8788
Education	rs13010566	A	C	0.4388	-0.0106	0.0017	4.59e-10	38.8788
Education	rs36119825	G	A	0.5306	-0.01063	0.00171	4.82e-10	38.6432
Education	rs2478208	C	G	0.5	-0.0106	0.0017	4.82e-10	38.8788
Education	rs10460095	G	A	0.4133	0.01066	0.00171	4.87e-10	38.8616
Education	rs34485537	T	C	0.3895	0.01075	0.00173	5.67e-10	38.6121
Education	rs73301698	A	G	0.2262	-0.01291	0.00208	5.81e-10	38.5234
Education	rs892612	C	A	0.8418	0.01464	0.00237	6.63e-10	38.1579
Education	rs10940921	G	T	0.5697	-0.01089	0.00177	7e-10	37.8537
Education	rs13029509	A	G	0.4677	-0.01049	0.0017	7.17e-10	38.0761
Education	rs10205801	A	G	0.5068	-0.01053	0.00171	7.17e-10	37.9196
Education	rs17126938	T	C	0.8793	-0.01536	0.0025	8.14e-10	37.7486
Education	rs112806496	G	C	0.08503	0.0187	0.00305	8.28e-10	37.5909
Education	rs12574281	A	C	0.6003	-0.01077	0.00176	8.85e-10	37.446
Education	rs9914918	G	A	0.7177	-0.01155	0.00189	8.9e-10	37.3456
Education	rs7603132	G	A	0.8452	-0.01317	0.00215	9.17e-10	37.5226
Education	rs2820314	A	C	0.6837	0.011	0.0018	9.34e-10	37.3456
Education	rs4328757	T	C	0.6514	0.01067	0.00174	9.39e-10	37.6036
Education	rs3800546	G	C	0.2704	-0.01183	0.00194	9.73e-10	37.1848
Education	rs1363862	G	A	0.7398	0.01171	0.00192	1.02e-09	37.1972
Education	rs11222609	G	A	0.335	-0.01084	0.00178	1.05e-09	37.0866
Education	rs28373063	G	C	0.7925	-0.01389	0.00229	1.23e-09	36.7902
Education	rs7257460	T	C	0.7296	0.01145	0.00189	1.25e-09	36.7017
Education	rs7332724	T	C	0.2619	-0.01149	0.00189	1.26e-09	36.9586
Education	rs7031698	C	T	0.7755	0.01248	0.00206	1.26e-09	36.7023
Education	rs9679654	T	C	0.5153	-0.01042	0.00172	1.29e-09	36.701
Education	rs1582173	C	T	0.2602	-0.01189	0.00196	1.33e-09	36.8002
Education	rs77025239	A	G	0.1088	-0.01422	0.00234	1.33e-09	36.9289
Education	rs62103084	T	C	0.1429	0.01693	0.0028	1.42e-09	36.5592
Education	rs67885444	T	C	0.1718	0.01406	0.00232	1.48e-09	36.7277
Education	rs6122735	T	C	0.4133	0.0105	0.00174	1.49e-09	36.4149
Education	rs4442732	G	A	0.5969	-0.01063	0.00176	1.49e-09	36.4788
Education	rs10772644	G	C	0.1071	-0.01614	0.00267	1.5e-09	36.5413
Education	rs35316276	C	T	0.7058	-0.01173	0.00194	1.52e-09	36.5588
Education	rs12519073	C	T	0.7619	0.01221	0.00202	1.6e-09	36.5365
Education	rs9704097	A	C	0.4728	-0.0103	0.00171	1.61e-09	36.2812
Education	rs60904894	A	C	0.5	-0.01025	0.0017	1.62e-09	36.3537
Education	rs62183776	T	C	0.1905	-0.01308	0.00217	1.65e-09	36.3325
Education	rs1105307	A	G	0.2449	-0.01173	0.00195	1.67e-09	36.1848
Education	rs6959891	G	A	0.2959	-0.01136	0.00189	1.74e-09	36.127
Education	rs74643044	T	C	0.97279	-0.02323	0.00386	1.8e-09	36.2179
Education	rs2885198	A	G	0.4983	0.01025	0.0017	1.81e-09	36.3537
Education	rs80171383	A	G	0.1241	0.0145	0.00241	1.83e-09	36.1994
Education	rs1671770	C	A	0.8061	-0.01342	0.00223	1.91e-09	36.2155
Education	rs62157915	T	C	0.94048	-0.02091	0.00348	1.96e-09	36.1034
Education	rs242093	A	G	0.5476	-0.01031	0.00172	2.07e-09	35.9302
Education	rs10760023	C	G	0.6684	-0.01095	0.00183	2.12e-09	35.8035
Education	rs12503522	C	T	0.7517	0.01125	0.00188	2.24e-09	35.8087
Education	rs4846724	G	A	0.5085	-0.01018	0.0017	2.26e-09	35.8589
Education	rs78721320	G	A	0.7959	-0.01307	0.00219	2.28e-09	35.6174
Education	rs6731967	C	G	0.2092	-0.01186	0.00199	2.36e-09	35.5191
Education	rs4778058	C	T	0.5221	0.01017	0.0017	2.4e-09	35.7885
Education	rs11772580	G	T	0.7466	0.01199	0.00201	2.57e-09	35.5832
Education	rs510706	G	C	0.3844	-0.01071	0.0018	2.73e-09	35.4024
Education	rs894067	G	A	0.6071	-0.01041	0.00175	2.74e-09	35.3854
Education	rs3890802	A	G	0.2687	-0.01133	0.00191	2.74e-09	35.1878
Education	rs115454970	T	G	0.3044	-0.01185	0.00199	2.76e-09	35.4592
Education	rs4984541	A	G	0.7585	-0.01233	0.00207	2.77e-09	35.4801
Education	rs117799466	G	C	0.6224	-0.01173	0.00198	2.91e-09	35.0966
Education	rs3013014	G	A	0.3895	0.01024	0.00172	2.92e-09	35.4439
Education	rs710629	A	G	0.6565	0.01053	0.00177	2.96e-09	35.3923
Education	rs730384	G	A	0.5442	-0.01016	0.00171	3.01e-09	35.3016
Education	rs71646142	C	T	0.8265	-0.01286	0.00217	3.11e-09	35.1206
Education	rs1427298	C	T	0.5884	-0.0102	0.00172	3.28e-09	35.1676
Education	rs4964046	G	A	0.335	0.01053	0.00178	3.36e-09	34.9958
Education	rs117468730	G	A	0.9881	0.03521	0.00597	3.79e-09	34.7842
Education	rs1866823	A	G	0.551	0.01009	0.00171	3.81e-09	34.8168
Education	rs10856785	T	C	0.7296	-0.01132	0.00192	3.83e-09	34.7608
Education	rs113615161	T	C	0.1395	-0.01472	0.0025	3.97e-09	34.6685
Education	rs2016392	A	G	0.2296	-0.01215	0.00207	4.35e-09	34.4517
Education	rs2414072	A	T	0.4864	-0.01005	0.00171	4.35e-09	34.5413
Education	rs13130765	C	G	0.4558	-0.01014	0.00173	4.69e-09	34.3544
Education	rs17110109	C	T	0.3776	0.01023	0.00175	4.71e-09	34.1723
Education	rs11620355	G	A	0.8844	-0.01756	0.003	4.77e-09	34.2614
Education	rs12647336	A	G	0.8571	-0.01375	0.00235	4.82e-09	34.2349
Education	rs111821073	C	T	0.8367	-0.01385	0.00237	4.85e-09	34.1509
Education	rs7012546	C	T	0.5799	-0.01009	0.00172	4.93e-09	34.4131
Education	rs1925576	A	G	0.5578	-0.00997	0.00171	4.94e-09	33.9936
Education	rs7833201	C	G	0.1344	-0.01532	0.00262	5.05e-09	34.1912
Education	rs6938002	G	A	0.6037	0.01008	0.00173	5.41e-09	33.9491
Education	rs4369924	A	G	0.1684	0.01362	0.00234	5.82e-09	33.8783
Education	rs1592757	C	G	0.3759	-0.01045	0.0018	5.89e-09	33.7044
Education	rs12682775	T	C	0.7857	-0.01187	0.00204	5.99e-09	33.8563
Education	rs9320493	G	A	0.8639	-0.01394	0.0024	6.13e-09	33.7366
Education	rs34394051	G	A	0.1599	0.01392	0.0024	6.2e-09	33.6399
Education	rs1595973	C	T	0.4405	0.01002	0.00173	6.56e-09	33.5461
Education	rs4945424	A	C	0.415	-0.00992	0.00171	6.94e-09	33.6535
Education	rs663234	G	C	0.6122	-0.01005	0.00174	7.39e-09	33.3605
Education	rs72840994	G	T	0.182	0.01247	0.00216	7.77e-09	33.3292
Education	rs59480703	G	C	0.8367	0.01237	0.00215	8.32e-09	33.1025
Education	rs2905426	G	T	0.3554	-0.01037	0.00181	9.26e-09	32.8246
Education	rs77128898	T	C	0.02211	-0.02769	0.00482	9.47e-09	33.0028
Education	rs152603	G	A	0.3861	0.01019	0.00177	9.47e-09	33.1437
Education	rs532799	G	A	0.6701	0.01072	0.00188	1.08e-08	32.5142
Education	rs3809634	A	G	0.665	-0.01058	0.00185	1.09e-08	32.7059
Education	rs702606	T	C	0.8299	0.01427	0.0025	1.12e-08	32.5812
Education	rs12655753	A	G	0.02381	-0.02903	0.00509	1.18e-08	32.528
Education	rs743316	T	C	0.818	0.01185	0.00208	1.2e-08	32.457
Education	rs7543462	A	G	0.4201	-0.00973	0.00171	1.25e-08	32.3767
Education	rs72486027	C	T	0.7211	0.01123	0.00197	1.25e-08	32.4957
Education	rs4870482	G	C	0.2585	-0.01083	0.0019	1.27e-08	32.4899
Education	rs9386319	G	A	0.4269	0.00991	0.00174	1.27e-08	32.4375
Education	rs113182709	G	A	0.97619	-0.03225	0.00567	1.29e-08	32.3513
Education	rs2182505	T	C	0.2636	0.01086	0.00192	1.64e-08	31.9931
Education	rs818415	T	G	0.818	-0.01235	0.00219	1.72e-08	31.8013
Education	rs225291	G	A	0.8027	-0.01205	0.00214	1.84e-08	31.7063
Education	rs622169	C	T	0.5323	-0.00999	0.00178	1.89e-08	31.4985
Education	rs9995567	G	A	0.6173	-0.00998	0.00178	1.93e-08	31.4355
Education	rs7594904	C	T	0.4184	0.00969	0.00173	2.05e-08	31.3729
Education	rs2283076	A	G	0.7857	0.01143	0.00204	2.07e-08	31.3929
Education	rs7773815	A	C	0.4847	-0.00953	0.0017	2.08e-08	31.4258
Education	rs11752914	T	C	0.8027	0.01208	0.00216	2.13e-08	31.277
Education	rs4895650	T	C	0.5357	0.00965	0.00172	2.16e-08	31.4772
Education	rs62439690	G	A	0.733	0.01087	0.00194	2.18e-08	31.3946
Education	rs74701752	G	T	0.90476	-0.01591	0.00285	2.38e-08	31.1637
Education	rs112687095	G	A	0.835	-0.01325	0.00238	2.42e-08	30.9939
Education	rs1381247	C	T	0.2908	-0.01013	0.00182	2.46e-08	30.9795
Education	rs16854920	T	C	0.6446	-0.01007	0.00181	2.51e-08	30.9529
Education	rs7928622	T	A	0.3078	0.01011	0.00181	2.52e-08	31.1992
Education	rs1947114	G	A	0.2551	0.01071	0.00192	2.64e-08	31.1154
Education	rs77835879	A	G	0.90986	0.01601	0.00288	2.68e-08	30.9027
Education	rs2554835	G	A	0.602	-0.00974	0.00175	2.69e-08	30.9771
Education	rs277828	C	A	0.7432	0.01091	0.00196	2.71e-08	30.9839
Education	rs11681861	G	T	0.1565	-0.01435	0.00259	2.88e-08	30.6975
Education	rs7864396	C	A	0.3656	0.00979	0.00177	2.95e-08	30.5927
Education	rs12804787	A	G	0.93197	0.01814	0.00327	2.96e-08	30.7736
Education	rs795230	T	C	0.4184	0.00952	0.00172	2.97e-08	30.6349
Education	rs73874335	C	T	0.94048	0.0199	0.00361	3.4e-08	30.3872
Education	rs4667029	G	C	0.3878	0.00961	0.00174	3.44e-08	30.5033
Education	rs11627087	A	G	0.91497	0.01788	0.00325	3.71e-08	30.2668
Education	rs12940014	C	T	0.5204	0.00936	0.0017	3.73e-08	30.3147
Education	rs2901616	A	G	0.517	0.00941	0.00171	3.77e-08	30.2821
Education	rs7650602	T	C	0.5714	-0.00939	0.00171	4.11e-08	30.1535
Education	rs4888746	G	A	0.3776	-0.00952	0.00174	4.15e-08	29.9347
Education	rs7278859	A	T	0.6922	-0.01013	0.00185	4.15e-08	29.9829
Education	rs7315713	A	T	0.3367	0.01022	0.00187	4.34e-08	29.8688
Education	rs4766424	G	C	0.91156	-0.0141	0.00258	4.43e-08	29.8674
Education	rs4733264	C	G	0.631	-0.00954	0.00174	4.53e-08	30.0606
Education	rs535307	A	G	0.3231	0.01004	0.00184	4.73e-08	29.7736
Education	rs9384679	T	C	0.4082	-0.00959	0.00176	4.88e-08	29.69
Education	rs1450782	G	T	0.602	-0.00945	0.00173	4.93e-08	29.838
Education	rs7016302	G	C	0.1769	0.01243	0.00228	4.98e-08	29.7215
Intelligence	rs10917152	T	C	0.130936	0.0242133	0.00404905	2.227e-09	35.7601
Intelligence	rs7518151	T	C	0.320203	-0.0168704	0.00294627	1.027e-08	32.7868
Intelligence	rs12035012	A	C	0.217016	-0.0269917	0.00331228	3.675e-16	66.4057
Intelligence	rs11210871	C	G	0.320357	-0.0173454	0.0029265	3.079e-09	35.1291
Intelligence	rs1831539	T	C	0.542809	-0.0172035	0.00276228	4.722e-10	38.7877
Intelligence	rs2420551	A	T	0.887065	-0.0285957	0.00434387	4.604e-11	43.3356
Intelligence	rs3128341	T	C	0.198075	-0.031727	0.00341739	1.632e-20	86.192
Intelligence	rs6668048	T	C	0.471851	-0.021458	0.0027342	4.24e-15	61.5906
Intelligence	rs1473474	T	C	0.472328	0.0155576	0.00273757	1.327e-08	32.2962
Intelligence	rs12026245	A	G	0.49555	-0.01786	0.00272963	6.049e-11	42.8105
Intelligence	rs600806	A	G	0.726455	-0.0192927	0.003076	3.571e-10	39.3377
Intelligence	rs112780312	A	G	0.283508	-0.0182838	0.00309947	3.662e-09	34.7979
Intelligence	rs34320898	C	G	0.183646	0.0228693	0.00384423	2.696e-09	35.3903
Intelligence	rs2678210	T	C	0.714044	0.0187864	0.00304628	6.97e-10	38.0316
Intelligence	rs10779271	A	G	0.681229	0.0163751	0.00292517	2.173e-08	31.3374
Intelligence	rs12470949	T	C	0.284247	-0.0171675	0.00302085	1.323e-08	32.2962
Intelligence	rs967569	T	C	0.674007	-0.0179757	0.00292716	8.213e-10	37.7116
Intelligence	rs2955280	T	C	0.527964	-0.0149147	0.00273413	4.9e-08	29.7568
Intelligence	rs58593843	A	G	0.0969818	-0.0276826	0.00465176	2.666e-09	35.4141
Intelligence	rs10189857	A	G	0.562889	0.0189955	0.00274978	4.907e-12	47.7201
Intelligence	rs13395129	C	G	0.307006	0.0168652	0.00299666	1.825e-08	31.6741
Intelligence	rs4852252	T	C	0.45	-0.0207869	0.00274741	3.835e-14	57.2439
Intelligence	rs11898362	A	G	0.303372	-0.0179807	0.00300781	2.254e-09	35.7362
Intelligence	rs11678106	T	C	0.497074	0.0160859	0.00274504	4.618e-09	34.3393
Intelligence	rs2309812	T	C	0.358192	0.0228352	0.00284479	9.954e-16	64.4322
Intelligence	rs60262711	T	C	0.384878	0.0159492	0.00282536	1.652e-08	31.8658
Intelligence	rs2558096	T	G	0.419957	-0.0156318	0.00277356	1.737e-08	31.7642
Intelligence	rs10189912	A	G	0.646474	-0.0193366	0.00285285	1.219e-11	45.9409
Intelligence	rs297578	A	G	0.706206	0.0181036	0.00300674	1.728e-09	36.2522
Intelligence	rs2268894	T	C	0.546889	0.0207848	0.00274858	3.982e-14	57.1834
Intelligence	rs6432749	A	G	0.275577	-0.0173985	0.00308704	1.744e-08	31.7642
Intelligence	rs62181012	T	C	0.807961	0.0211458	0.00351143	1.727e-09	36.2642
Intelligence	rs62198803	A	G	0.236434	0.0190651	0.00322537	3.4e-09	34.9396
Intelligence	rs7573001	C	G	0.379905	-0.0162512	0.00285961	1.324e-08	32.2962
Intelligence	rs2007176	T	C	0.530905	0.0154006	0.00276789	2.643e-08	30.9579
Intelligence	rs35731967	T	C	0.819864	0.0218376	0.00365789	2.379e-09	35.6406
Intelligence	rs13024268	A	G	0.385833	-0.0166607	0.00287898	7.147e-09	33.4891
Intelligence	rs6550835	A	G	0.326347	-0.0248092	0.00292872	2.439e-17	71.7573
Intelligence	rs1589652	A	G	0.443301	0.0170938	0.00275928	5.823e-10	38.3777
Intelligence	rs2352974	T	C	0.461626	-0.0308409	0.00275144	3.691e-29	125.641
Intelligence	rs7640196	T	C	0.248506	-0.0174541	0.00315454	3.148e-08	30.6139
Intelligence	rs11720523	A	C	0.409655	0.0183255	0.00277323	3.889e-11	43.6653
Intelligence	rs6770622	A	G	0.0417462	-0.0449613	0.00686431	5.761e-11	42.9022
Intelligence	rs7652296	A	G	0.609824	0.0165331	0.00279938	3.509e-09	34.8806
Intelligence	rs3860537	T	C	0.209994	0.0188537	0.00340197	2.994e-08	30.7135
Intelligence	rs13071190	T	C	0.667123	0.0180951	0.00291715	5.551e-10	38.4769
Intelligence	rs59142272	A	G	0.169156	0.0226956	0.00368495	7.319e-10	37.933
Intelligence	rs12646225	T	C	0.119864	0.0251275	0.00421532	2.505e-09	35.5332
Intelligence	rs4484297	C	G	0.25077	0.0182667	0.00316032	7.451e-09	33.4081
Intelligence	rs144246	A	G	0.369818	0.0154911	0.00283979	4.908e-08	29.7568
Intelligence	rs34811474	A	G	0.19789	0.0289955	0.00359389	7.148e-16	65.0921
Intelligence	rs67482514	C	G	0.75616	-0.0178589	0.00322946	3.207e-08	30.5807
Intelligence	rs6819372	A	G	0.492609	-0.0197961	0.00272861	4.017e-13	52.6346
Intelligence	rs1972860	A	G	0.320835	-0.0175561	0.00293041	2.091e-09	35.8918
Intelligence	rs17199964	A	G	0.0617031	-0.0391869	0.00570905	6.673e-12	47.1141
Intelligence	rs2726491	A	G	0.350416	-0.0282801	0.00285658	4.168e-23	98.0092
Intelligence	rs6535809	A	G	0.513351	0.0196475	0.00273414	6.649e-13	51.6382
Intelligence	rs1840847	A	G	0.350354	0.0163419	0.00288268	1.44e-08	32.1373
Intelligence	rs75973558	A	G	0.884555	0.0256356	0.00446536	9.417e-09	32.9588
Intelligence	rs34426618	T	C	0.185448	-0.019819	0.00353974	2.161e-08	31.3486
Intelligence	rs36033	T	C	0.581983	0.0159685	0.0027878	1.017e-08	32.8097
Intelligence	rs1812587	T	G	0.482507	-0.0173389	0.0027667	3.681e-10	39.275
Intelligence	rs80170948	T	G	0.961241	0.0453806	0.00737776	7.686e-10	37.8345
Intelligence	rs34316	A	C	0.434694	0.021049	0.00276743	2.818e-14	57.8508
Intelligence	rs166820	A	G	0.173576	0.0243341	0.00359918	1.369e-11	45.7108
Intelligence	rs55763037	A	G	0.781414	0.0183447	0.00333358	3.743e-08	30.2828
Intelligence	rs12187824	A	C	0.485171	0.0153065	0.00274358	2.426e-08	31.125
Intelligence	rs1145123	T	C	0.516307	0.0205566	0.00277156	1.198e-13	55.0115
Intelligence	rs405321	A	G	0.300616	-0.0164324	0.00297473	3.318e-08	30.5143
Intelligence	rs4463213	A	G	0.520681	0.0190655	0.00273223	3.004e-12	48.6921
Intelligence	rs31768	A	T	0.286649	0.018177	0.00305393	2.646e-09	35.426
Intelligence	rs6860963	T	C	0.189898	0.0202625	0.00347615	5.569e-09	33.977
Intelligence	rs2450333	A	G	0.49498	-0.0188286	0.00279897	1.731e-11	45.2522
Intelligence	rs9503599	T	C	0.562766	-0.0171108	0.00278496	8.047e-10	37.7484
Intelligence	rs566237	A	G	0.683261	-0.0187161	0.0029354	1.817e-10	40.6531
Intelligence	rs6903716	A	G	0.700015	0.017758	0.00297505	2.387e-09	35.6287
Intelligence	rs1233578	A	G	0.848676	-0.0237975	0.00390252	1.075e-09	37.1853
Intelligence	rs1280049	A	C	0.475485	0.0149926	0.00272891	3.919e-08	30.1838
Intelligence	rs12190777	A	G	0.722051	0.0170296	0.0030918	3.629e-08	30.3378
Intelligence	rs1906252	A	C	0.465953	0.0316616	0.0027415	7.477e-31	133.378
Intelligence	rs9384679	T	C	0.398784	-0.0267241	0.00278348	7.936e-22	92.1785
Intelligence	rs13212044	T	G	0.230567	-0.0183679	0.00324178	1.464e-08	32.1033
Intelligence	rs287879	A	G	0.730782	-0.0188666	0.00307475	8.469e-10	37.6502
Intelligence	rs4725065	A	G	0.518032	-0.0165317	0.00273613	1.518e-09	36.5055
Intelligence	rs115064	T	C	0.612319	0.0160962	0.00281402	1.065e-08	32.7181
Intelligence	rs1376289	C	G	0.322005	-0.0160178	0.0029187	4.074e-08	30.1179
Intelligence	rs799444	T	C	0.450816	0.018415	0.00275921	2.481e-11	44.5419
Intelligence	rs13223152	A	G	0.591423	0.0176446	0.00278394	2.335e-10	40.1699
Intelligence	rs56150095	A	C	0.531876	-0.0219682	0.00274706	1.275e-15	63.9515
Intelligence	rs12535854	C	G	0.336233	-0.0182259	0.00295299	6.732e-10	38.0933
Intelligence	rs4731392	A	G	0.692208	-0.0217412	0.00297458	2.687e-13	53.4211
Intelligence	rs1362739	A	C	0.468787	0.0209452	0.00273365	1.825e-14	58.7058
Intelligence	rs13253386	T	G	0.54033	-0.0201329	0.00274814	2.372e-13	53.6699
Intelligence	rs10954779	T	C	0.556452	-0.0163774	0.00276179	3.038e-09	35.1646
Intelligence	rs13276212	T	G	0.482784	0.0150707	0.00275466	4.478e-08	29.9316
Intelligence	rs2920940	T	C	0.23069	-0.0247422	0.00325171	2.759e-14	57.8964
Intelligence	rs2111490	A	G	0.464706	0.0154909	0.00275296	1.833e-08	31.6629
Intelligence	rs7357604	A	G	0.621728	0.0157045	0.00281998	2.558e-08	31.0135
Intelligence	rs4976976	A	G	0.419172	0.0173172	0.00277742	4.528e-10	38.8749
Intelligence	rs2721173	T	C	0.489637	-0.0162331	0.00273377	2.887e-09	35.2596
Intelligence	rs11793831	T	G	0.40773	0.0278338	0.00280441	3.252e-23	98.5049
Intelligence	rs702222	T	C	0.355682	-0.0198308	0.00287195	5.019e-12	47.6787
Intelligence	rs28620532	A	G	0.64364	-0.0163543	0.00288945	1.511e-08	32.0354
Intelligence	rs913264	T	C	0.286634	0.0197245	0.0030257	7.085e-11	42.497
Intelligence	rs2987390	C	G	0.733323	-0.0178028	0.00312274	1.192e-08	32.5011
Intelligence	rs7069887	A	C	0.852171	0.0225316	0.00389752	7.442e-09	33.4197
Intelligence	rs2393967	A	C	0.691484	-0.0187089	0.00296262	2.695e-10	39.8789
Intelligence	rs1408579	T	C	0.445704	0.0160494	0.00274819	5.23e-09	34.1053
Intelligence	rs3740422	C	G	0.326286	-0.0241019	0.00291156	1.253e-16	68.5248
Intelligence	rs35608616	A	G	0.33052	-0.0180894	0.00293706	7.329e-10	37.933
Intelligence	rs11605348	A	G	0.342131	-0.0166074	0.0028958	9.728e-09	32.89
Intelligence	rs7941785	A	G	0.36911	0.0155121	0.00284105	4.753e-08	29.8114
Intelligence	rs2373353	A	G	0.637173	-0.0163232	0.0028865	1.556e-08	31.9788
Intelligence	rs2508713	A	T	0.361565	0.0165308	0.00284083	5.916e-09	33.8605
Intelligence	rs7116046	T	C	0.371189	0.0157066	0.00284231	3.267e-08	30.5364
Intelligence	rs2885208	T	C	0.807669	0.0189385	0.00346415	4.579e-08	29.8879
Intelligence	rs17128425	A	T	0.100539	0.0255567	0.00454422	1.865e-08	31.6291
Intelligence	rs329672	T	C	0.627764	0.0174305	0.00285324	1.003e-09	37.3196
Intelligence	rs55754731	T	C	0.831337	0.0213686	0.00367474	6.062e-09	33.814
Intelligence	rs1054442	A	C	0.619957	-0.0214635	0.00281636	2.518e-14	58.0792
Intelligence	rs1962047	A	G	0.36218	-0.0195327	0.00286277	8.891e-12	46.553
Intelligence	rs6539284	T	C	0.612997	-0.0194809	0.00282741	5.563e-12	47.4717
Intelligence	rs7312919	C	G	0.662565	0.0181456	0.00291496	4.828e-10	38.7503
Intelligence	rs1727307	A	G	0.288605	0.0178169	0.00300657	3.095e-09	35.1172
Intelligence	rs9569206	A	G	0.628765	-0.0154126	0.00282437	4.845e-08	29.7786
Intelligence	rs3843954	C	G	0.274161	-0.0207576	0.00334261	5.305e-10	38.5638
Intelligence	rs9516855	A	G	0.946735	0.0334268	0.00609644	4.193e-08	30.0631
Intelligence	rs2478286	C	G	0.745704	-0.0257855	0.00312703	1.635e-16	67.996
Intelligence	rs8006700	A	T	0.679412	-0.0182269	0.00293038	4.964e-10	38.6881
Intelligence	rs4981713	T	G	0.605405	0.0161886	0.0027979	7.226e-09	33.4775
Intelligence	rs2239647	A	C	0.447783	-0.0205367	0.00276626	1.136e-13	55.1153
Intelligence	rs11623436	T	C	0.446889	-0.0157743	0.00275005	9.702e-09	32.9014
Intelligence	rs12886584	T	C	0.823052	0.0205172	0.0035738	9.412e-09	32.9588
Intelligence	rs17106817	T	C	0.706668	0.0169111	0.0030247	2.255e-08	31.259
Intelligence	rs1007934	A	G	0.379905	0.0160767	0.00280571	1.004e-08	32.8326
Intelligence	rs2071407	T	C	0.362458	-0.0219741	0.00285898	1.519e-14	59.0741
Intelligence	rs11634187	T	G	0.850447	0.0220324	0.00385721	1.118e-08	32.6267
Intelligence	rs7172979	T	G	0.0238374	0.0606345	0.00908382	2.47e-11	44.5553
Intelligence	rs72739469	T	C	0.931075	-0.0343573	0.00564809	1.181e-09	37.0026
Intelligence	rs8025964	A	G	0.465383	0.0170306	0.00274865	5.777e-10	38.3901
Intelligence	rs1369429	T	C	0.347906	0.0176326	0.00289628	1.146e-09	37.0635
Intelligence	rs11076962	T	C	0.716554	0.0169362	0.00304171	2.574e-08	31.0024
Intelligence	rs11646221	T	G	0.55636	0.0177354	0.00277159	1.567e-10	40.9469
Intelligence	rs2457192	A	C	0.723268	-0.019751	0.00313111	2.835e-10	39.7906
Intelligence	rs72768642	T	C	0.930151	-0.0306239	0.0054039	1.456e-08	32.1146
Intelligence	rs2008514	A	G	0.38474	-0.0286785	0.00279927	1.246e-24	104.959
Intelligence	rs2647995	T	C	0.70542	-0.0197491	0.00304395	8.683e-11	42.0938
Intelligence	rs8054299	C	G	0.682476	-0.0230055	0.00292691	3.841e-15	61.7791
Intelligence	rs9888986	A	G	0.116292	-0.0235019	0.00426223	3.517e-08	30.404
Intelligence	rs8051038	A	G	0.749415	0.018924	0.00314561	1.783e-09	36.192
Intelligence	rs2285640	A	G	0.544102	0.0175137	0.00276459	2.376e-10	40.1319
Intelligence	rs4793161	A	G	0.232461	-0.0177187	0.00324995	4.969e-08	29.7241
Intelligence	rs17698176	T	G	0.802202	-0.0201149	0.00356648	1.702e-08	31.8094
Intelligence	rs11079849	T	C	0.313397	0.0165478	0.00295972	2.26e-08	31.259
Intelligence	rs66954617	A	G	0.374438	-0.0208823	0.0028338	1.722e-13	54.3017
Intelligence	rs6508220	A	G	0.503218	-0.0227481	0.00273743	9.561e-17	69.0556
Intelligence	rs17002025	A	G	0.12239	0.0255982	0.0042614	1.888e-09	36.0838
Intelligence	rs2072490	T	C	0.509332	0.0169959	0.00274481	5.93e-10	38.3406
Intelligence	rs7248006	T	C	0.387866	-0.019175	0.00282027	1.054e-11	46.226
Intelligence	rs144026674	T	C	0.0375577	0.0413066	0.0074682	3.19e-08	30.5917
Intelligence	rs889169	A	G	0.600693	0.0160711	0.00289204	2.751e-08	30.88
Intelligence	rs73068339	C	G	0.282707	0.0188582	0.00304557	5.955e-10	38.3406
Intelligence	rs78084033	A	C	0.86563	-0.0228755	0.00404947	1.617e-08	31.911
Intelligence	rs6019535	A	G	0.305297	0.0251054	0.00297599	3.284e-17	71.1655
Intelligence	rs2836921	A	G	0.312288	0.0203465	0.00296293	6.537e-12	47.1553
Intelligence	rs5753383	A	G	0.321173	0.01591	0.00291873	4.998e-08	29.7132
Intelligence	rs5750830	A	C	0.741484	0.0228911	0.00312677	2.459e-13	53.5966
Intelligence	rs4821995	A	G	0.344118	0.0159991	0.00287495	2.616e-08	30.969
Alcohol consumption	rs2352974	T	C	0.5	-0.0319	0.00285	5.19e-29	125.282
Alcohol consumption	rs1906252	C	A	0.5034	-0.03071	0.00285	4.44e-27	116.109
Alcohol consumption	rs13107325	C	T	0.90986	0.05434	0.00542	1.09e-23	100.516
Alcohol consumption	rs9384679	T	C	0.4082	-0.02822	0.00295	1.14e-21	91.5096
Alcohol consumption	rs3128341	T	C	0.1752	-0.03343	0.00353	2.52e-21	89.685
Alcohol consumption	rs2426132	G	C	0.5272	-0.027	0.00286	3.57e-21	89.1235
Alcohol consumption	rs11793831	T	G	0.4354	0.02693	0.0029	1.69e-20	86.233
Alcohol consumption	rs148696809	T	C	0.91837	-0.0406	0.00445	7.79e-20	83.2393
Alcohol consumption	rs12448902	G	C	0.3197	-0.026	0.00292	5.12e-19	79.2826
Alcohol consumption	rs3740422	G	C	0.6514	0.02553	0.00299	1.23e-17	72.9048
Alcohol consumption	rs8054299	G	C	0.3316	0.02556	0.00306	7.22e-17	69.7711
Alcohol consumption	rs11123820	G	A	0.4065	0.0243	0.00292	9.17e-17	69.2538
Alcohol consumption	rs10874938	T	A	0.5068	-0.02364	0.00285	1.19e-16	68.8021
Alcohol consumption	rs10875914	G	A	0.3554	0.02373	0.00291	3.45e-16	66.4976
Alcohol consumption	rs1892419	C	T	0.233	-0.0276	0.00338	3.47e-16	66.6778
Alcohol consumption	rs6550835	G	A	0.6973	0.02479	0.00304	3.89e-16	66.4971
Alcohol consumption	rs11662271	T	C	0.4847	0.0232	0.00285	4.39e-16	66.2648
Alcohol consumption	rs13163336	C	A	0.8265	-0.0317	0.00391	5.04e-16	65.7297
Alcohol consumption	rs34811474	G	A	0.7704	-0.02761	0.00346	1.42e-15	63.6762
Alcohol consumption	rs10189857	G	A	0.4184	-0.02289	0.00288	2.03e-15	63.1689
Alcohol consumption	rs7963801	C	T	0.5476	-0.02296	0.00292	3.46e-15	61.8265
Alcohol consumption	rs5751191	C	T	0.4779	-0.02214	0.00286	8.93e-15	59.9266
Alcohol consumption	rs4463213	A	G	0.5408	0.02183	0.00287	2.56e-14	57.8549
Alcohol consumption	rs6975134	C	T	0.4218	0.02194	0.00291	4.55e-14	56.8439
Alcohol consumption	rs1144593	G	A	0.2993	0.02276	0.00309	1.82e-13	54.2531
Alcohol consumption	rs2239647	A	C	0.4541	-0.02093	0.00289	4.71e-13	52.4493
Alcohol consumption	rs3735478	T	G	0.2857	0.02279	0.00315	4.85e-13	52.3437
Alcohol consumption	rs991871	A	T	0.7551	0.0243	0.00337	5.72e-13	51.9935
Alcohol consumption	rs11693702	A	T	0.449	-0.02045	0.00286	9.17e-13	51.1271
Alcohol consumption	rs113322852	A	T	0.2007	-0.02611	0.00369	1.5e-12	50.0677
Alcohol consumption	rs26046	T	C	0.3673	-0.02044	0.00292	2.44e-12	48.9996
Alcohol consumption	rs2478281	G	A	0.2466	0.02273	0.00326	3.1e-12	48.6139
Alcohol consumption	rs9436866	C	A	0.09524	0.03309	0.00481	6.01e-12	47.326
Alcohol consumption	rs3113262	G	C	0.5068	0.01963	0.00286	6.18e-12	47.1091
Alcohol consumption	rs35526560	C	G	0.4235	0.01958	0.00285	6.71e-12	47.1989
Alcohol consumption	rs6535809	G	A	0.5	-0.01956	0.00285	6.9e-12	47.1026
Alcohol consumption	rs335426	C	A	0.5	-0.01973	0.00288	7.24e-12	46.9317
Alcohol consumption	rs4976976	A	G	0.3861	0.01978	0.00292	1.24e-11	45.8863
Alcohol consumption	rs13428598	T	C	0.3793	0.01978	0.00292	1.32e-11	45.8863
Cgnition	rs702222	C	T	0.6718	0.02002	0.00297	1.66e-11	45.4372
Cgnition	rs10129426	G	A	0.4694	-0.01926	0.00287	1.87e-11	45.0345
Cgnition	rs58489175	G	A	0.2823	0.02121	0.00316	2.02e-11	45.0509
Cgnition	rs2295499	T	C	0.4439	-0.0191	0.00287	2.85e-11	44.2894
Cgnition	rs602512	G	A	0.6139	-0.01948	0.00293	2.92e-11	44.2017
Cgnition	rs17002025	A	G	0.1378	0.02886	0.00434	2.96e-11	44.2191
Cgnition	rs1035738	T	C	0.02721	0.05092	0.00769	3.47e-11	43.8451
Cgnition	rs830383	A	G	0.369	0.01952	0.00295	3.73e-11	43.7837
Cgnition	rs112780312	G	A	0.7466	0.02121	0.00321	3.73e-11	43.6584
Cgnition	rs11079849	C	T	0.6922	-0.01996	0.00305	5.96e-11	42.827
Cgnition	rs6952104	T	C	0.5221	0.01864	0.00285	6.32e-11	42.7759
Cgnition	rs6819372	G	A	0.5357	0.01865	0.00286	6.57e-11	42.5228
Cgnition	rs5757670	A	G	0.6582	0.02009	0.00308	7.15e-11	42.5456
Cgnition	rs12439619	G	T	0.3129	0.01994	0.00307	7.94e-11	42.1862
Cgnition	rs80170948	T	G	0.94728	0.04589	0.00706	7.99e-11	42.2497
Cgnition	rs1009950	T	G	0.4184	-0.01903	0.00293	8.15e-11	42.1831
Cgnition	rs10990610	T	C	0.835	-0.02498	0.00385	8.69e-11	42.0979
Cgnition	rs62047970	T	G	0.5782	-0.01879	0.00291	9.9e-11	41.6931
Cgnition	rs2852931	A	G	0.8486	0.02842	0.0044	1.08e-10	41.7195
Cgnition	rs2806048	A	G	0.6429	-0.01897	0.00295	1.25e-10	41.3511
Cgnition	rs13253386	T	G	0.4949	-0.01836	0.00285	1.26e-10	41.5004
Cgnition	rs2005078	G	A	0.3333	0.01924	0.00304	2.35e-10	40.0553
Cgnition	rs1064608	G	C	0.6361	0.01884	0.00299	2.86e-10	39.7023
Cgnition	rs620729	A	C	0.6854	-0.01912	0.00304	3.05e-10	39.5572
Cgnition	rs4470366	T	A	0.4388	-0.01815	0.0029	3.61e-10	39.17
Cgnition	rs11117646	A	T	0.1905	-0.02248	0.00359	3.66e-10	39.2103
Cgnition	rs2737339	G	A	0.4099	0.01827	0.00292	4.14e-10	39.1479
Cgnition	rs6587843	T	C	0.4711	0.01774	0.00285	4.82e-10	38.7449
Cgnition	rs72821233	T	G	0.2721	-0.0201	0.00323	4.88e-10	38.7243
Cgnition	rs13120565	T	A	0.6429	0.01825	0.00294	5.66e-10	38.5325
Cgnition	rs78358737	T	G	0.96599	-0.04248	0.00687	6.18e-10	38.2342
Cgnition	rs3843954	G	C	0.75	0.02084	0.00337	6.33e-10	38.2413
Cgnition	rs12773747	A	T	0.2262	0.0205	0.00332	6.73e-10	38.1266
Cgnition	rs7626560	C	T	0.8639	-0.02393	0.00389	7.34e-10	37.8428
Cgnition	rs11210871	C	G	0.3299	-0.01917	0.00312	7.67e-10	37.7513
Cgnition	rs7256776	G	A	0.7092	0.01864	0.00304	9.28e-10	37.596
Cgnition	rs4744250	A	G	0.352	0.01834	0.003	9.34e-10	37.3726
Cgnition	rs74370218	T	C	0.3827	-0.018	0.00295	9.81e-10	37.2304
Cgnition	rs4342312	C	A	0.6259	0.01793	0.00294	1.05e-09	37.1931
Cgnition	rs12441495	G	C	0.8639	0.02575	0.00424	1.24e-09	36.8824
Cgnition	rs1507010	G	A	0.4949	0.01728	0.00286	1.52e-09	36.505
Cgnition	rs12536800	G	C	0.7194	-0.01939	0.00321	1.53e-09	36.4873
Cgnition	rs77128898	T	C	0.02211	-0.04626	0.00768	1.72e-09	36.2815
Cgnition	rs1523048	T	C	0.3997	0.01776	0.00296	2.06e-09	35.9997
Cgnition	rs12635303	C	T	0.7075	-0.01849	0.00309	2.21e-09	35.8058
Cgnition	rs10497818	A	T	0.5697	0.01715	0.00288	2.65e-09	35.4601
Cgnition	rs287883	T	A	0.3112	0.01858	0.00314	3.28e-09	35.013
Cgnition	rs17049085	T	C	0.8895	0.02602	0.0044	3.44e-09	34.9708
Cgnition	rs3943667	T	C	0.7228	-0.0185	0.00313	3.56e-09	34.9342
Cgnition	rs73189617	G	C	0.3299	0.01854	0.00315	3.87e-09	34.6414
Cgnition	rs7599860	A	C	0.2279	0.01967	0.00334	3.92e-09	34.6827
Cgnition	rs1408579	C	T	0.5	-0.0168	0.00286	4.11e-09	34.5051
Cgnition	rs7588384	C	G	0.3129	-0.01891	0.00322	4.26e-09	34.488
Cgnition	rs12535854	G	C	0.6667	0.01783	0.00304	4.46e-09	34.3995
Cgnition	rs39302	C	T	0.8078	0.02088	0.00356	4.49e-09	34.3999
Cgnition	rs1567154	C	T	0.7347	0.02045	0.00349	4.51e-09	34.3346
Cgnition	rs6903716	G	A	0.2738	-0.01842	0.00314	4.62e-09	34.4125
Cgnition	rs1415802	T	G	0.5969	-0.01718	0.00293	4.76e-09	34.3801
Cgnition	rs2647995	C	T	0.2925	0.01861	0.00318	4.99e-09	34.248
Cgnition	rs889169	A	G	0.5867	0.01743	0.003	6.13e-09	33.7558
Cgnition	rs2721173	C	T	0.551	0.01661	0.00286	6.13e-09	33.729
Cgnition	rs73989053	A	G	0.1616	-0.02211	0.00381	6.31e-09	33.6763
Cgnition	rs10865397	G	A	0.5221	0.01675	0.00289	6.84e-09	33.5916
Cgnition	rs17106817	T	C	0.716	0.01854	0.0032	6.88e-09	33.5673
Cgnition	rs159428	T	C	0.4932	0.01676	0.00289	6.97e-09	33.6317
Cgnition	rs75973558	G	A	0.119	-0.02463	0.00426	7.38e-09	33.4277
Cgnition	rs72739469	T	C	0.94558	-0.03577	0.00619	7.51e-09	33.3928
Cgnition	rs73845427	A	G	0.02891	-0.0466	0.00807	7.69e-09	33.3443
Cgnition	rs66752974	C	A	0.8418	0.02214	0.00384	7.92e-09	33.2422
Cgnition	rs61815057	A	G	0.3963	0.01681	0.00292	8.06e-09	33.1411
Cgnition	rs17428810	T	C	0.7313	0.01788	0.0031	8.1e-09	33.2666
Cgnition	rs78382112	A	G	0.05782	0.03682	0.00639	8.54e-09	33.2019
Cgnition	rs6718450	C	G	0.4252	0.01698	0.00296	9.53e-09	32.907
Cgnition	rs6798941	C	T	0.7143	-0.01794	0.00313	9.53e-09	32.8513
Cgnition	rs2143103	A	G	0.1446	0.02382	0.00415	9.64e-09	32.9446
Cgnition	rs2977464	T	C	0.1684	0.02091	0.00365	9.86e-09	32.8185
Cgnition	rs6860626	T	C	0.1412	-0.02149	0.00376	1.11e-08	32.6658
Cgnition	rs9930063	C	T	0.4592	0.01633	0.00288	1.43e-08	32.1502
Cgnition	rs35853157	A	T	0.6837	-0.0172	0.00304	1.48e-08	32.0115
Cgnition	rs875361	A	G	0.449	-0.01623	0.00287	1.5e-08	31.9794
Cgnition	rs2180111	A	G	0.2942	0.01812	0.0032	1.55e-08	32.0637
Cgnition	rs11720523	C	A	0.5544	-0.01622	0.00288	1.73e-08	31.7186
Cgnition	rs1479073	C	T	0.3112	0.01731	0.00308	1.92e-08	31.5856
Cgnition	rs7044246	T	C	0.6956	0.01748	0.00311	1.96e-08	31.5907
Cgnition	rs2439649	G	A	0.4609	-0.01605	0.00286	1.98e-08	31.493
Cgnition	rs6708515	G	A	0.6207	-0.01671	0.00298	2.11e-08	31.4425
Cgnition	rs7573001	C	G	0.415	-0.01647	0.00295	2.35e-08	31.1702
Cgnition	rs4937860	G	A	0.09354	-0.02588	0.00464	2.4e-08	31.1092
Cgnition	rs7312770	T	C	0.5136	-0.016	0.00287	2.52e-08	31.0794
Cgnition	rs56290130	A	T	0.3231	-0.01692	0.00304	2.59e-08	30.9778
Cgnition	rs62169190	T	C	0.1769	-0.02043	0.00368	2.74e-08	30.8204
Cgnition	rs4347883	T	C	0.5612	-0.01595	0.00287	2.79e-08	30.8855
Cgnition	rs1812587	G	T	0.5544	0.01594	0.00287	2.84e-08	30.8468
Cgnition	rs56135595	T	G	0.1412	-0.02216	0.004	2.97e-08	30.6914
Cgnition	rs3860537	T	C	0.2415	0.01861	0.00336	3.14e-08	30.6769
Cgnition	rs2652454	T	C	0.4779	-0.01587	0.00287	3.23e-08	30.5764
Cgnition	rs1391438	T	C	0.3146	0.01691	0.00306	3.26e-08	30.538
Cgnition	rs6509441	T	A	0.7687	-0.01876	0.0034	3.3e-08	30.4442
Cgnition	rs136554	A	G	0.4592	0.01586	0.00288	3.53e-08	30.3262
Cgnition	rs11259916	G	A	0.733	0.01744	0.00316	3.53e-08	30.459
Cgnition	rs297589	A	T	0.6684	0.01715	0.00312	3.73e-08	30.2145
Cgnition	rs12435486	A	G	0.2483	-0.01823	0.00331	3.75e-08	30.3329
Cgnition	rs8058881	G	C	0.25	0.01831	0.00334	4.14e-08	30.0525
Cgnition	rs2836921	A	G	0.3248	0.01632	0.00298	4.21e-08	29.9919
Cgnition	rs2799399	G	T	0.5833	0.01572	0.00288	4.55e-08	29.7932
Cgnition	rs276626	G	A	0.1616	-0.02075	0.0038	4.81e-08	29.8171
Cgnition	rs11138947	C	T	0.267	-0.01737	0.00318	4.83e-08	29.8361
Cgnition	rs34802460	C	T	0.7432	-0.01917	0.00351	4.94e-08	29.8282
EA, effect allele;NEA, non-effect allele; EAF, effect allele frequency; SE, standard error.
