# Supplementary material for: Independent associations of education, intelligence, and cognition with gastrointestinal diseases and the mediating effects of risk factors: a Mendelian randomization study
Source: Front Med (Lausanne). 2024 Feb 12;11:1342358. doi: 10.3389/fmed.2024.1342358 (PMC10894976; doi:10.3389/fmed.2024.1342358)
Supplement: Supplementary file 4 [file Table_4.XLSX]

## Sheet: Education
	TableS4. Association of education with 24 gastrointestinal diseases in univaribale Mendelian randomization
	Disease	Source	Number of used SNPs	IVW		Weighted median		MR-Egger		MR-PRESSO†
				OR (95%CI)	P value	OR (95%CI)	P value	OR (95%CI)	P value	Outliers	OR (95%CI)	P value
	Liver cancer	FinnGen	293	1.338(0.874～2.050)	0.180728	1.043(0.547～1.989)	0.898929	0.541(0.104～2.802)	0.46466	NA	NA	NA
	Colorectal cancer	FinnGen	293	1.040(0.861～1.257)	0.682187	1.038(0.785～1.373)	0.791533	0.916(0.441～1.901)	0.813416	NA	NA	NA
	Esophagus cancer	FinnGen	293	0.923(0.504～1.689)	0.79462	1.002(0.416～2.414)	0.995995	0.245(0.024～2.52)	0.23772	NA	NA	NA
	Pancreas cancer	FinnGen	293	0.801(0.555～1.157)	0.236909	0.922(0.524～1.622)	0.778867	0.146(0.035～0.604)	0.00833224	NA	NA	NA
	Gastric cancer	FinnGen	293	0.936(0.636～1.376)	0.735168	1.021(0.573～1.819)	0.943122	0.694(0.156～3.084)	0.631856	NA	NA	NA
	Cirrhosis	FinnGen	293	0.592(0.468～0.749)	1.25495e-05	0.572(0.406～0.806)	0.0014005	0.539(0.217～1.339)	0.184227	NA	NA	NA
	Acute gastritis	FinnGen	293	0.662(0.499～0.879)	0.0043973	0.807(0.525～1.242)	0.330122	4.292(1.436～12.827)	0.00957106	NA	NA	NA
	Acute pancreatitis	FinnGen	293	0.529(0.438～0.637)	2.41028e-11	0.667(0.507～0.878)	0.00390446	0.863(0.42～1.774)	0.68933	NA	NA	NA
	Alcoholic liver disease	FinnGen	293	0.488(0.365～0.652)	1.22739e-06	0.55(0.366～0.826)	0.00401078	0.456(0.149～1.401)	0.171488	NA	NA	NA
	Acute appendicitis	FinnGen	292	0.944(0.864～1.031)	0.199254	0.899(0.790～1.022)	0.104107	0.874(0.621～1.230)	0.440977	NA	NA	NA
	Cholangitis	FinnGen	293	0.835(0.599～1.165)	0.289289	0.879(0.521～1.482)	0.628959	1.795(0.496～6.493)	0.373036	NA	NA	NA
	Cholecystitis	FinnGen	293	0.786(0.630～0.981)	0.0331986	0.889(0.644～1.225)	0.471189	0.520(0.221～1.223)	0.135027	NA	NA	NA
	Cholelithiasis	FinnGen	292	0.753(0.681～0.834)	4.17264e-08	0.792(0.696～0.901)	0.000389461	0.898(0.608～1.326)	0.58824	2	0.74 (0.67～0.816)	6.62084e-09
	Chronic gastritis	FinnGen	293	0.685(0.586～0.801)	2.13268e-06	0.728(0.583～0.910)	0.00530005	0.977(0.534～1.787)	0.939825	NA	NA	NA
	Chronic pancreatitis	FinnGen	293	0.522(0.409～0.666)	1.71425e-07	0.595(0.409～0.864)	0.00647419	0.512(0.200～1.311)	0.164047	NA	NA	NA
	Coeliac disease	FinnGen	292	1.146(0.881～1.492)	0.309325	1.358(0.946～1.949)	0.097143	0.463(0.169～1.272)	0.136561	NA	NA	NA
	Diverticular disease of intestine	FinnGen	291	0.766(0.688～0.853)	1.21982e-06	0.740(0.646～0.848)	1.48272e-05	0.759(0.499～1.155)	0.198813	1	0.76(0.683～0.843)	5.40553e-07
	Duodenal ulcer	FinnGen	293	0.545(0.426～0.698)	1.40038e-06	0.597(0.421～0.848)	0.00392281	0.710(0.275～1.836)	0.480393	NA	NA	NA
	Gastric ulcer	FinnGen	293	0.616(0.511～0.743)	3.92544e-07	0.532(0.400～0.709)	1.6086e-05	0.730(0.354～1.504)	0.394146	NA	NA	NA
	Gastro-oesophageal reflux disease	FinnGen	292	0.644(0.580～0.714)	8.93608e-17	0.656(0.573～0.751)	9.79903e-10	0.739(0.495～1.103)	0.139407	NA	NA	NA
	Nonalcoholic fatty liver disease	FinnGen	293	0.752(0.557～1.017)	0.06435	0.832(0.535～1.293)	0.412425	0.978(0.305～3.134)	0.97	NA	NA	NA
	Crohn disease	IIBDGC	300	0.796(0.613～1.033)	0.0859886	0.858(0.612～1.204)	0.376738	1.348(0.460～3.949)	0.585996	1	0.81(0.629～1.052)	0.116564
	Crohn disease	FinnGen	292	0.741(0.579～0.949)	0.0174445	0.559(0.386～0.809)	0.00205762	1.062(0.410～2.752)	0.900853	NA	NA	NA
	Crohn disease	Meta-analysis	-	0.770(0.640～0.920)	0.00365574	0.821(0.651~0.912)	0.001	1.151(0.432～2.921)	0.871	NA	NA	NA
	Ulcerative colitis	IIBDGC	302	0.802(0.628～1.023)	0.0754956	1.025(0.740～1.419)	0.883234	1.424(0.522～3.890)	0.490625	1	0.82(0.643～1.039)	0.0999184
	Ulcerative colitis	FinnGen	291	0.837(0.696～1.006)	0.0581843	0.850(0.657～1.101)	0.217861	0.785(0.376～1.642)	0.520943	NA	NA	NA
	Ulcerative colitis	Meta-analysis	-	0.820(0.710～0.950)	0.00979011	0.912(0.812～1.201)	0.253	0.832(0.344～2.231)	0.563	NA	NA	NA
	Irritable bowel syndrome	GERA	31	0.611(0.275～1.354)	0.224591	0.478(0.166～1.375)	0.171135	3.791(0.124～115.68)	0.450921	NA	NA	NA
	Irritable bowel syndrome	FinnGen	293	0.660(0.562～0.776)	4.18294e-07	0.569(0.453～0.715)	1.27927e-06	0.569(0.306～1.058)	0.0758256	NA	NA	NA
	Irritable bowel syndrome	Meta-analysis	-	0.660(0.560～0.770)	1.99e-07	0.601(0.501～0.821)	1.11927e-06	0.723(0.421～3.257)	0.231	NA	NA	NA
	OR, odd ratio; CI, condifence interval; IVW, inverse variance weighted;; MR-PRESSO, Mendelian Randomization Pleiotropy RESidual Sum and Outlier; GERA, Genetic Epidemiology Research on Aging; IIBDGC, The International Inflammatory Bowel Disease Genetics Consortium
