# Supplementary material for: Independent associations of education, intelligence, and cognition with gastrointestinal diseases and the mediating effects of risk factors: a Mendelian randomization study
Source: Front Med (Lausanne). 2024 Feb 12;11:1342358. doi: 10.3389/fmed.2024.1342358 (PMC10894976; doi:10.3389/fmed.2024.1342358)
Supplement: Supplementary file 5 [file Table_5.XLSX]

## Sheet: Sheet1
	TableS5. Association of intelligence with 24 gastrointestinal diseases in univaribale Mendelian randomization
	Disease	Source	Number of used SNPs	IVW			Weighted median		MR-Egger			MR-PRESSO†
				Cochran's Q P value	OR (95%CI)	P value	OR (95%CI)	P value	OR (95%CI)	P value	P intercept	Outliers	OR (95%CI)	P value
	Liver cancer	FinnGen	160		1.044(0.715~1.524)	0.82514	1.144(0.660~1.983)	0.631515	4.789(0.708~32.378)	0.110207		NA	NA	NA
	Colorectal cancer	FinnGen	160		1.112(0.923~1.339)	0.26356	1.092(0.856~1.393)	0.479092	2.529(0.997~6.412)	0.0524637		NA	NA	NA
	Oesophagus cancer	FinnGen	160		0.926(0.524~1.636)	0.790356	1.018(0.463~2.242)	0.964039	0.569(0.032~10.132)	0.701821		NA	NA	NA
	Pancreas cancer	FinnGen	160		0.599(0.431~0.834)	0.00240598	0.564(0.348~0.913)	0.0198839	0.132(0.025~0.699)	0.0184542		NA	NA	NA
	Gastric cancer	FinnGen	160		0.911(0.645~1.285)	0.594232	0.763(0.459~1.268)	0.297027	1.076(0.189~6.106)	0.934572		NA	NA	NA
	Cirrhosis	FinnGen	160		0.760(0.612~0.944)	0.0129862	0.727(0.547~0.968)	0.0288807	0.604(0.202~1.808)	0.36867		NA	NA	NA
	Acute gastritis	FinnGen	160		0.984(0.762~1.270)	0.900464	1.104(0.773~1.575)	0.586386	2.134(0.589~7.734)	0.25013		NA	NA	NA
	Acute pancreatitis	FinnGen	160		0.775(0.658~0.912)	0.00212807	0.795(0.627~1.009)	0.0588881	1.027(0.451~2.341)	0.948821		NA	NA	NA
	Alcoholic liver disease	FinnGen	160		0.691(0.534~0.893)	0.0047906	0.706(0.495~1.006)	0.0541657	0.402(0.110~1.472)	0.170754		NA	NA	NA
	Acute appendicitis	FinnGen	160		0.942(0.867~1.024)	0.160853	0.916(0.814~1.030)	0.140632	0.834(0.548~1.271)	0.400989		2	0.917(0.849~0.991)	0.0303882
	Cholangitis	FinnGen	159		0.826(0.611~1.117)	0.213677	0.740(0.468~1.171)	0.198444	0.800(0.174~3.679)	0.778282		NA	NA	NA
	Cholecystitis	FinnGen	160		0.987(0.810~1.204)	0.900306	1.005(0.749~1.349)	0.973123	0.740(0.271~2.018)	0.556851		NA	NA	NA
	Cholelithiasis	FinnGen	159		0.820(0.745~0.903)	5.2902e-05	0.817(0.730~0.914)	0.000408913	0.652(0.402~1.059)	0.0860765		2	0.800(0.730~0.877)	3.87264e-06
	Chronic gastritis	FinnGen	160		0.909(0.795~1.039)	0.161075	0.916(0.755~1.112)	0.37531	1.000(0.509~1.964)	0.999171		NA	NA	NA
	Chronic pancreatitis	FinnGen	160		0.793(0.611~1.028)	0.0799546	0.844(0.601~1.185)	0.326841	0.549(0.148~2.047)	0.373458		NA	NA	NA
	Coeliac disease	FinnGen	159		1.026(0.812~1.295)	0.82975	1.084(0.790~1.487)	0.618855	0.344(0.107~1.105)	0.0750297		NA	NA	NA
	Diverticular disease of intestine	FinnGen	159		0.864(0.780~0.958)	0.00554854	0.922(0.818~1.040)	0.186624	0.767(0.456~1.290)	0.318482		NA	NA	NA
	Duodenal ulcer	FinnGen	160		0.777(0.628~0.963)	0.0210159	0.894(0.653~1.222)	0.481664	1.059(0.36~3.119)	0.916991		NA	NA	NA
	Gastric ulcer	FinnGen	160		0.895(0.758~1.057)	0.191335	0.896(0.703~1.142)	0.375694	0.967(0.417~2.246)	0.93853		NA	NA	NA
	Gastroesophageal reflux	FinnGen	160		0.876(0.794~0.966)	0.00835516	0.868(0.763~0.989)	0.0328984	0.910(0.553~1.499)	0.712415		NA	NA	NA
	Nonalcoholic fatty liver disease	FinnGen	160		0.937(0.699~1.255)	0.662921	0.842(0.574~1.237)	0.381994	0.264(0.061~1.144)	0.0769009		1	0.972(0.732~1.289)	0.841811
	Crohn disease	IIBDGC	163		0.907(0.702~1.173)	0.458548	0.882(0.64~1.216)	0.444077	0.241(0.069~0.841)	0.0269764		NA	NA	NA
	Crohn disease	FinnGen	160		1.124(0.882~1.433)	0.345181	1.120(0.794~1.578)	0.518153	1.042(0.298~3.646)	0.949216		NA	NA	NA
	Crohn disease	Meta-analysis	-		1.010(0.820~1.250)	0.900464	0.921(0.612~1.321)	0.501	0.921(0.321~3.210)	0.921		NA	NA	NA
	Ulcerative colitis	IIBDGC	164		0.877(0.708~1.087)	0.231603	0.853(0.638~1.140)	0.282974	0.435(0.154~1.23)	0.118661		1	0.899(0.73~1.108)	0.32075
	Ulcerative colitis	FinnGen	159		0.981(0.829~1.161)	0.82123	1.083(0.852~1.375)	0.515198	1.125(0.471~2.685)	0.791449		NA	NA	NA
	Ulcerative colitis	Meta-analysis	-		0.940(0.820~1.070)	0.538885	0.822(0.621~1.235)	0.421	0.992(0.341~2.375)	0.632
	Irritable bowel syndrome	GERA	28		0.749(0.439~1.279)	0.290194	0.742(0.346~1.593)	0.444099	0.208(0.022~2.002)	0.185736		NA	NA	NA
	Irritable bowel syndrome	FinnGen	160		0.786(0.684~0.903)	0.000651863	0.711(0.581~0.871)	0.00100269	0.668(0.331~1.347)	0.261192		NA	NA	NA
	Irritable bowel syndrome	Meta-analysis	-		0.780(0.680~0.900)	0.00435858	0.823(0.622~0.923)	0.003	0.565(0.239~1.532)	0.231		NA	NA	NA
	OR, odd ratio; CI, condifence interval; IVW, inverse variance weighted; MR-PRESSO, Mendelian Randomization Pleiotropy RESidual Sum and Outlier; GERA, Genetic Epidemiology Research on Aging; IIBDGC, The International Inflammatory Bowel Disease Genetics Consortium
		IIBDGC
