# Supplementary material for: Independent associations of education, intelligence, and cognition with gastrointestinal diseases and the mediating effects of risk factors: a Mendelian randomization study
Source: Front Med (Lausanne). 2024 Feb 12;11:1342358. doi: 10.3389/fmed.2024.1342358 (PMC10894976; doi:10.3389/fmed.2024.1342358)
Supplement: Supplementary file 6 [file Table_6.XLSX]

## Sheet: Intelligence
	TableS6.Summary of the Relationship Between Intelligence and 24 Gastrointestinal Diseases
	Disease	Intelligence
		Univarible Mendelian randomization					Multivarible Mendelian randomization with Education						Multivarible Mendelian randomization with Cognition					Multivarible Mendelian randomization with Education and Cognition
		Original P value	Original P < 0.05?	FDR adjusted P value	P<0.05 after FDR?		Original P value	Original P < 0.05?	FDR adjusted P value	P<0.05 after FDR?			Original P value	Original P < 0.05?	FDR adjusted P value	P<0.05 after FDR?		Original P value	Original P < 0.05?	FDR adjusted P value	P<0.05 after FDR?
	Liver cancer	0.82514	NO	0.900464	NO		0.530953	NO	0.91507	NO			0.637404	NO	0.805142	NO		0.952779	NO	0.97435	NO
	Colorectal cancer	0.26356	NO	0.421695	NO		0.724431	NO	0.91507	NO			0.478037	NO	0.703975	NO		0.552352	NO	0.97435	NO
	Oesophagus cancer	0.790356	NO	0.900464	NO		0.715018	NO	0.91507	NO			0.497753	NO	0.703975	NO		0.397727	NO	0.97435	NO
	Pancreas cancer	0.00240598	YES	0.0144359	YES		0.000161632	YES	0.00387917	YES			0.954659	NO	0.977794	NO		0.35614	NO	0.97435	NO
	Gastric cancer	0.594232	NO	0.838916	NO		0.990319	NO	0.990319	NO			0.0678311	NO	0.539418	NO		0.935029	NO	0.97435	NO
	Cirrhosis	0.0129862	YES	0.0389585	YES		0.534869	NO	0.91507	NO			0.339105	NO	0.703975	NO		0.591361	NO	0.97435	NO
	Acute gastritis	0.900464	NO	0.900464	NO		0.634529	NO	0.91507	NO			0.977794	NO	0.977794	NO		0.607225	NO	0.97435	NO
	Acute pancreatitis	0.00212807	YES	0.0144359	YES		0.821631	NO	0.921945	NO			0.256576	NO	0.703975	NO		0.65719	NO	0.97435	NO
	Alcoholic liver disease	0.0047906	YES	0.0221942	YES		0.346735	NO	0.91507	NO			0.800665	NO	0.915046	NO		0.237807	NO	0.97435	NO
	Acute appendicitis	0.160853	NO	0.322151	NO		0.706565	NO	0.91507	NO			0.312012	NO	0.703975	NO		0.97435	NO	0.97435	NO
	Cholangitis	0.213677	NO	0.366303	NO		0.22717	NO	0.91507	NO			0.00694476	YES	0.140541	NO		0.03854	YES	0.462479	NO
	Cholecystitis	0.900306	NO	0.900464	NO		0.263307	NO	0.91507	NO			0.923534	NO	0.977794	NO		0.283353	NO	0.97435	NO
	Cholelithiasis	5.2902e-05	YES	0.0012696	YES		0.499852	NO	0.91507	NO			0.485056	NO	0.703975	NO		0.962826	NO	0.97435	NO
	Chronic gastritis	0.161075	NO	0.322151	NO		0.845116	NO	0.921945	NO			0.586129	NO	0.781505	NO		0.883781	NO	0.97435	NO
	Chronic pancreatitis	0.0799546	NO	0.191891	NO		0.32607	NO	0.91507	NO			0.414992	NO	0.703975	NO		0.369038	NO	0.97435	NO
	Coeliac disease	0.82975	NO	0.900464	NO		0.441466	NO	0.91507	NO			0.0117118	YES	0.140541	NO		0.0159818	YES	0.383564	NO
	Diverticular disease of intestine	0.00554854	YES	0.0221942	YES		0.00590406	YES	0.0708487	NO			0.76115	NO	0.91338	NO		0.144065	NO	0.97435	NO
	Duodenal ulcer	0.0210159	YES	0.0560423	NO		0.627956	NO	0.91507	NO			0.089903	NO	0.539418	NO		0.218681	NO	0.97435	NO
	Gastric ulcer	0.191335	NO	0.353233	NO		0.954516	NO	0.990319	NO			0.478788	NO	0.703975	NO		0.613474	NO	0.97435	NO
	Gastroesophageal reflux	0.00835516	YES	0.0286463	YES		0.813666	NO	0.921945	NO			0.130493	NO	0.626367	NO		0.863067	NO	0.97435	NO
	Nonalcoholic fatty liver disease	0.662921	NO	0.883895	NO		0.203188	NO	0.91507	NO			0.404892	NO	0.703975	NO		0.732367	NO	0.97435	NO
	Crohn disease	0.89475	NO	0.900464	NO		0.0490293	YES	0.392235	NO			0.498649	NO	0.703975	NO		0.701009	NO	0.97435	NO
	Ulcerative colitis	0.359257	NO	0.538885	NO		0.456165	NO	0.91507	NO			0.382873	NO	0.703975	NO		0.50836	NO	0.97435	NO
	Irritable bowel syndrome	0.000363215	YES	0.00435858	YES		0.279139	NO	0.91507	NO			0.262187	NO	0.703975	NO		0.953011	NO	0.97435	NO
