# Supplementary material for: Independent associations of education, intelligence, and cognition with gastrointestinal diseases and the mediating effects of risk factors: a Mendelian randomization study
Source: Front Med (Lausanne). 2024 Feb 12;11:1342358. doi: 10.3389/fmed.2024.1342358 (PMC10894976; doi:10.3389/fmed.2024.1342358)
Supplement: Supplementary file 7 [file Table_7.XLSX]

## Sheet: Sheet1
	TableS7. Association of Cognition with 24 Gastrointestinal Diseases in Univaribale Mendelian randomization
	Disease	Source	Number of used SNPs	IVW		Weighted median		MR-Egger		MR-PRESSO†
				OR (95%CI)	P value	OR (95%CI)	P value	OR (95%CI)	P value	Outliers	OR (95%CI)	P value
	Liver cancer	FinnGen	132	0.931(0.617~1.404)	0.731904	0.864(0.474~1.577)	0.634409	6.78(0.985~46.659)	0.0539696	NA	NA	NA
	Colorectal cancer	FinnGen	132	1.191(0.991~1.432)	0.0630527	1.089(0.839~1.414)	0.521126	3.316(1.409~7.806)	0.00691181	NA	NA	NA
	Oesophagus cancer	FinnGen	132	1.347(0.733~2.473)	0.3369	1.352(0.591~3.092)	0.474889	1.627(0.091~29.199)	0.741791	NA	NA	NA
	Pancreas cancer	FinnGen	132	0.564(0.391~0.815)	0.00230898	0.607(0.357~1.033)	0.0658793	0.428(0.074~2.469)	0.344343	NA	NA	NA
	Gastric cancer	FinnGen	132	1.088(0.752~1.575)	0.654544	0.957(0.559~1.638)	0.873289	2.013(0.349~11.621)	0.435456	NA	NA	NA
	Cirrhosis	FinnGen	132	0.879(0.691~1.119)	0.29654	1(0.729~1.371)	0.999876	1.249(0.397~3.931)	0.704007	NA	NA	NA
	Acute gastritis	FinnGen	132	0.97(0.738~1.276)	0.828857	0.845(0.571~1.25)	0.398929	2.159(0.588~7.929)	0.248332	NA	NA	NA
	Acute pancreatitis	FinnGen	132	0.823(0.694~0.976)	0.025228	0.84(0.653~1.08)	0.174228	0.749(0.334~1.682)	0.485401	NA	NA	NA
	Alcoholic liver disease	FinnGen	132	0.742(0.557~0.988)	0.0414239	0.77(0.524~1.13)	0.180971	0.713(0.182~2.788)	0.627861	NA	NA	NA
	Acute appendicitis	FinnGen	132	0.911(0.826~1.005)	0.0620391	0.847(0.744~0.963)	0.0115016	0.918(0.575~1.465)	0.721015	1	0.897(0.816~0.985)	0.0248832
	Cholangitis	FinnGen	131	0.967(0.700~1.336)	0.840977	0.925(0.58~1.474)	0.743136	1.987(0.418~9.432)	0.389348	NA	NA	NA
	Cholecystitis	FinnGen	132	0.948(0.761~1.182)	0.632912	1.015(0.743~1.387)	0.925702	1.194(0.418~3.411)	0.74125	NA	NA	NA
	Cholelithiasis	FinnGen	131	0.839(0.760~0.926)	0.00046458	0.84(0.743~0.949)	0.00509901	0.785(0.492~1.254)	0.313045	1	0.848(0.77~0.934)	0.00102317
	Chronic gastritis	FinnGen	132	0.824(0.717~0.948)	0.00657209	0.774(0.635~0.944)	0.0115417	0.985(0.509~1.905)	0.963438	NA	NA	NA
	Chronic pancreatitis	FinnGen	132	0.673(0.515~0.881)	0.0038857	0.695(0.488~0.99)	0.0435533	0.632(0.176~2.273)	0.483126	NA	NA	NA
	Coeliac disease	FinnGen	131	0.949(0.731~1.232)	0.692714	0.921(0.654~1.299)	0.639893	0.189(0.055~0.648)	0.00910052	NA	NA	NA
	Diverticular disease of intestine	FinnGen	131	0.878(0.788~0.977)	0.0174375	0.915(0.806~1.038)	0.16707	0.716(0.429~1.194)	0.203035	NA	NA	NA
	Duodenal ulcer	FinnGen	132	0.761(0.607~0.955)	0.0181797	0.877(0.621~1.238)	0.455076	0.59(0.201~1.727)	0.337262	NA	NA	NA
	Gastric ulcer	FinnGen	131	0.884(0.742~1.055)	0.172013	0.887(0.687~1.145)	0.356092	0.83(0.359~1.921)	0.664241	NA	NA	NA
	Gastro-oesophageal reflux disease	FinnGen	132	0.854(0.769~0.947)	0.00290369	0.852(0.744~0.976)	0.0212943	0.811(0.494~1.331)	0.408554	1	0.842(0.76~0.932)	0.00116122
	Nonalcoholic fatty liver disease	FinnGen	132	0.835(0.611~1.141)	0.258157	0.779(0.511~1.188)	0.245877	0.271(0.062~1.182)	0.0846212	2	0.838(0.627~1.12)	0.23376
	Crohn disease	IIBDGC	136	0.817(0.634~1.054)	0.120197	0.827(0.597~1.145)	0.251338	0.519(0.15~1.798)	0.302744	2	0.765(0.602~0.971)	0.0292361
	Crohn disease	FinnGen	131	1.146(0.871~1.507)	0.330709	1.156(0.807~1.656)	0.42815	1.405(0.374~5.276)	0.614968	1	1.096(0.841~1.427)	0.497886
	Crohn disease	Meta-analysis	-	0.770(0.642~0.920)	0.00731147	0.923(0.783~1.463)	0.392	1.323(0.311~4.238)	0.589	NA	NA	NA
	Ulcerative colitis	IIBDGC	138	0.775(0.617~0.975)	0.0292055	0.722(0.537~0.97)	0.0305101	0.57(0.202~1.607)	0.289424	NA	NA	NA
	Ulcerative colitis	FinnGen	131	1.049(0.871~1.263)	0.617299	1.125(0.871~1.453)	0.368407	1.786(0.73~4.368)	0.205855	2	1.04(0.875~1.237)	0.6563
	Ulcerative colitis	Meta-analysis	-	0.910(0.680~1.220)	0.74083	0.967(0.845~1.295)	0.313	1.642(0.652~4.125)	0.213	NA	NA	NA
	Irritable bowel syndrome	GERA	20	0.714(0.412~1.273)	0.253467	0.706(0.315~1.582)	0.39768	1.849(0.313~10.931)	0.50641	NA	NA	NA
	Irritable bowel syndrome	FinnGen	132	0.81(0.689~0.951)	0.00998743	0.795(0.646~0.980)	0.0313507	0.69(0.322~1.482)	0.343735	NA	NA	NA
	Irritable bowel syndrome	Meta-analysis	-	0.810(0.690~0.941)	0.0254624	0.796(0.677~0.983	0.041	0.766(0.341~2.341)	0.369	NA	NA	NA
	OR, odd ratio; CI, condifence interval; IVW, inverse variance weighted; MR-PRESSO, Mendelian Randomization Pleiotropy RESidual Sum and Outlier; GERA, Genetic Epidemiology Research on Aging; IIBDGC, The International Inflammatory Bowel Disease Genetics Consortium
