# Supplementary material for: Independent associations of education, intelligence, and cognition with gastrointestinal diseases and the mediating effects of risk factors: a Mendelian randomization study
Source: Front Med (Lausanne). 2024 Feb 12;11:1342358. doi: 10.3389/fmed.2024.1342358 (PMC10894976; doi:10.3389/fmed.2024.1342358)
Supplement: Supplementary file 8 [file Table_8.XLSX]

## Sheet: Cognition
	TableS8.Summary of the Relationship Between Cognition and 24 Gastrointestinal Diseases
	Disease	Cognition
		Univarible Mendelian randomization					Multivarible Mendelian randomization with Education						Multivarible Mendelian randomization with Intelligence					Multivarible Mendelian randomization with Education and Intelligence
		Original P value	Original P < 0.05?	FDR adjusted P value	P<0.05 after FDR?		Original P value	Original P < 0.05?	FDR adjusted P value	P<0.05 after FDR?			Original P value	Original P < 0.05?	FDR adjusted P value	P<0.05 after FDR?		Original P value	Original P < 0.05?	FDR adjusted P value	P<0.05 after FDR?
	Liver cancer	0.731904	NO	0.836461	NO		0.447082	NO	0.910356	NO			0.636734	NO	0.835508	NO		0.644582	NO	0.922389	NO
	Colorectal cancer	0.0630527	NO	0.126105	NO		0.872425	NO	0.910356	NO			0.36954	NO	0.682228	NO		0.498702	NO	0.922389	NO
	Oesophagus cancer	0.3369	NO	0.50535	NO		0.304923	NO	0.738586	NO			0.438548	NO	0.748777	NO		0.194695	NO	0.904442	NO
	Pancreas cancer	0.00230898	YES	0.0232296	YES		0.000157846	YES	0.0037883	YES			0.661443	NO	0.835508	NO		0.903831	NO	0.943359	NO
	Gastric cancer	0.654544	NO	0.826793	NO		0.294827	NO	0.738586	NO			0.0666833	NO	0.267586	NO		0.959938	NO	0.959938	NO
	Cirrhosis	0.29654	NO	0.474463	NO		0.53039	NO	0.910356	NO			0.504517	NO	0.756776	NO		0.704953	NO	0.922389	NO
	Acute gastritis	0.828857	NO	0.840977	NO		0.636643	NO	0.910356	NO			0.955725	NO	0.960199	NO		0.445916	NO	0.922389	NO
	Acute pancreatitis	0.025228	YES	0.0672747	NO		0.864216	NO	0.910356	NO			0.562132	NO	0.793598	NO		0.722245	NO	0.922389	NO
	Alcoholic liver disease	0.0414239	YES	0.0994173	NO		0.656157	NO	0.910356	NO			0.894739	NO	0.960199	NO		0.301481	NO	0.904442	NO
	Acute appendicitis	0.0620391	NO	0.126105	NO		0.649665	NO	0.910356	NO			0.230508	NO	0.67953	NO		0.904052	NO	0.943359	NO
	Cholangitis	0.840977	NO	0.840977	NO		0.999055	NO	0.999055	NO			0.00991956	YES	0.119035	NO		0.0713269	NO	0.7279	NO
	Cholecystitis	0.632912	NO	0.826793	NO		0.251691	NO	0.738586	NO			0.951627	NO	0.960199	NO		0.121317	NO	0.7279	NO
	Cholelithiasis	0.00046458	YES	0.0111499	YES		0.6681	NO	0.910356	NO			0.960199	NO	0.960199	NO		0.860788	NO	0.943359	NO
	Chronic gastritis	0.00657209	YES	0.0262884	YES		0.733608	NO	0.910356	NO			0.349586	NO	0.682228	NO		0.730225	NO	0.922389	NO
	Chronic pancreatitis	0.0038857	YES	0.0233142	YES		0.0585358	NO	0.351215	NO			0.22188	NO	0.67953	NO		0.639501	NO	0.922389	NO
	Coeliac disease	0.692714	NO	0.831256	NO		0.00191866	YES	0.0230239	YES			0.00545585	YES	0.119035	NO		0.000844342	YES	0.0202642	YES
	Diverticular disease of intestine	0.0174375	YES	0.054539	NO		0.247488	NO	0.738586	NO			0.832825	NO	0.960199	NO		0.414926	NO	0.922389	NO
	Duodenal ulcer	0.0181797	YES	0.054539	NO		0.307744	NO	0.738586	NO			0.0309657	YES	0.247726	NO		0.111607	NO	0.7279	NO
	Gastric ulcer	0.172013	NO	0.317563	NO		0.829879	NO	0.910356	NO			0.322656	NO	0.682228	NO		0.783088	NO	0.939706	NO
	Gastro-oesophageal reflux disease	0.00290369	YES	0.0232296	YES		0.831763	NO	0.910356	NO			0.0453548	YES	0.267586	NO		0.619345	NO	0.922389	NO
	Nonalcoholic fatty liver disease	0.258157	NO	0.442555	NO		0.0108001	YES	0.086401	NO			0.320153	NO	0.682228	NO		0.298417	NO	0.904442	NO
	Crohn disease	0.827233	NO	0.840977	NO		0.254824	NO	0.738586	NO			0.254824	NO	0.67953	NO		0.501649	NO	0.922389	NO
	Ulcerative colitis	0.524754	NO	0.74083	NO		0.862911	NO	0.910356	NO			0.467986	NO	0.748777	NO		0.226653	NO	0.904442	NO
	Irritable bowel syndrome	0.00530466	YES	0.0254624	YES		0.511716	NO	0.910356	NO			0.0668966	NO	0.267586	NO		0.690674	NO	0.922389	NO
