# Supplementary material for: Independent associations of education, intelligence, and cognition with gastrointestinal diseases and the mediating effects of risk factors: a Mendelian randomization study
Source: Front Med (Lausanne). 2024 Feb 12;11:1342358. doi: 10.3389/fmed.2024.1342358 (PMC10894976; doi:10.3389/fmed.2024.1342358)
Supplement: Supplementary file 9 [file Table_9.XLSX]

## Sheet: Sheet1
TableS9. Mediator selection process
Mediator	Criteria1	Criteria2	Criteria3	Criteria4
Smoke initiation	√	√	√	√
Cigarettes per day	√	√	√	√
Smoke index	√	√	√	√
Carbohydrate intake	√	×	-	-
Protein intake	√	×	-	-
Fat intake	√	×	-	-
Sugar intake	√	√	√	×
DrinksPerWeek	√	√	√	√
Body fat percentage	√	√	√	√
Body mass index	√	√	√	√
Hip circumference	√	√	√	√
Waist circumference	√	√	√	√
Waist-to-hip ratio	×	-	-	-
Major depression	√	√	√	√
Criteria1 Education should have a causal association with the mediator, but not the other way around. Criteria2 The mediator should have a causal association with the outcome of gastrointestinal diseases. Criteria3 The mediator should have a direct causal effect on the outcome of gastrointestinal diseases, independent of education. Criteria4 The association of education with the mediator and the …
