# Supplementary material for: Independent associations of education, intelligence, and cognition with gastrointestinal diseases and the mediating effects of risk factors: a Mendelian randomization study
Source: Front Med (Lausanne). 2024 Feb 12;11:1342358. doi: 10.3389/fmed.2024.1342358 (PMC10894976; doi:10.3389/fmed.2024.1342358)
Supplement: Supplementary file 10 [file Table_10.XLSX]

## Sheet: Sheet1
TableS10 UVMR Assessing the Causal Association Between Education and Each Mediator
Mediator	Method	No of SNPs	β	P value	OR (95%CI)	β(95%CI)
Smoke initiation	IVW	284	-0.281608	1.96688e-22	0.755（0.713~0.799）	-0.282(-0.338~-0.225)
	MR Egger	284	-0.111992	0.319692	0.894（0.717~1.114）	-0.112(-0.332~0.108)
	Weighted median	284	-0.273523	4.61736e-18	0.761（0.714~0.810）	-0.274(-0.337~-0.210)
	MR PRESSO	4*	-0.298276	3.07647e-22	0.742（0.702~0.784）	-0.298（-0.353~-0.243）
Cigarettes per day	IVW	296	-0.309021	4.9986e-19	0.734（0.686~0.786）	-0.309(-0.377~-0.241)
	MR Egger	296	-0.128578	0.34144	0.879（0.675~1.146）	-0.129(-0.393~0.136)
	Weighted median	296	-0.283817	1.02595e-09	0.753（0.690~0.821）	-0.284(-0.371~-0.197)
	MR PRESSO	1*	-0.316868	4.71561e-18	0.728（0.681~0.779）	-0.317（-0.384~-0.250）
Smoke index	IVW	267	-0.168491	3.46149e-54	0.845（0.827~0.863）	-0.168(-0.190~-0.147)
	MR Egger	267	-0.155752	0.000615727	0.856（0.784~0.935）	-0.156(-0.244~-0.068)
	Weighted median	267	-0.166174	2.78811e-40	0.847（0.826~0.868）	-0.166(-0.191~-0.142)
	MR PRESSO	8*	-0.185371	8.52501e-52	0.831（0.815~0.847）	-0.185（-0.204~-0.166）
Carbohydrate intake	IVW	301	0.0244382	0.147159	1.025（0.991~1.059）	0.024(-0.009~0.057)
	MR Egger	301	0.0385749	0.565794	1.039（0.911~1.185）	0.039(-0.093~0.170)
	Weighted median	301	0.00849278	0.699893	1.009（0.965~1.054）	0.008(-0.035~0.052)
	MR PRESSO	1*	0.0244382	0.148203	1.025（0.991~1.059）	0.024（-0.009~0.057）
Fat intake	IVW	301	-0.0574386	0.000284083	0.944（0.915~0.974）	-0.057(-0.088~-0.026)
	MR Egger	301	-0.0448696	0.483651	0.956（0.843~1.084）	-0.045(-0.170~0.081)
	Weighted median	301	-0.0594871	0.00363487	0.942（0.904~0.982）	-0.059(-0.101~-0.018)
	MR PRESSO	1*	-0.0608007	0.000123761	0.941（0.913~0.970）	-0.061（-0.091~-0.030）
Protein intake	IVW	302	-0.0226659	0.140735	0.978（0.949~1.008）	-0.023(-0.053~0.007)
	MR Egger	302	0.104326	0.0874756	1.110（0.985~1.251）	0.104(-0.015~0.224)
	Weighted median	302	-0.0176471	0.399084	0.983（0.942~1.025）	-0.018(-0.060~0.025)
	MR PRESSO	1*	-0.0281271	0.0675804	0.972（0.943~1.002）	-0.028（-0.058~0.002）
Sugar intake	IVW	303	0.0048226	0.787415	1.005（0.970~1.041）	0.005(-0.030~0.040)
	MR Egger	303	0.0359189	0.61175	1.037（0.902~1.191）	0.036(-0.103~0.174)
	Weighted median	303	-0.0294502	0.192896	0.971（0.929~1.014）	-0.029(-0.073~0.014)
	MR PRESSO	0*	NA	NA	NA	NA
DrinksPerWeek	IVW	292	0.0263052	0.0467533	1.027（1.000~1.054）	0.026(0.000~0.052)
	MR Egger	292	0.0498974	0.344324	1.051（0.948~1.165）	0.050(-0.053~0.153)
	Weighted median	292	0.00291999	0.844246	1.003（0.972~1.035）	0.003(-0.029~0.035)
	MR PRESSO	3*	0.0329957	0.0104299	1.034（1.008~1.060）	0.033（0.008~0.058）
Body fat percentage	IVW	251	-0.180022	7.81575e-36	0.835（0.812~0.859）	-0.180(-0.208~-0.152)
	MR Egger	251	-0.131348	0.0296448	0.877（0.780~0.986）	-0.131(-0.249~-0.014)
	Weighted median	251	-0.17293	8.95311e-29	0.841（0.816~0.867）	-0.173(-0.204~-0.142)
	MR PRESSO	6*	-0.198586	6.40755e-36	0.820（0.799~0.842）	-0.199（-0.225~-0.172）
Body mass index	IVW	240	-0.210443	7.99117e-27	0.810（0.780~0.842）	-0.210(-0.249~-0.172)
	MR Egger	240	-0.163558	0.0527444	0.849（0.720~1.001）	-0.164(-0.328~0.001)
	Weighted median	240	-0.188736	1.41261e-19	0.828（0.796~0.862）	-0.189(-0.228~-0.149)
	MR PRESSO	6*	-0.230232	1.23692e-27	0.794（0.766~0.823）	-0.230（-0.267~-0.194）
Hip circumference	IVW	262	-0.130352	1.35012e-11	0.878（0.845~0.912）	-0.130(-0.168~-0.093)
	MR Egger	262	-0.0675399	0.40723	0.935（0.797~1.096）	-0.068(-0.227~0.092)
	Weighted median	262	-0.146095	7.42307e-16	0.864（0.831~0.899）	-0.146(-0.186~-0.107)
	MR PRESSO	5*	-0.144445	1.89989e-13	0.866（0.835~0.898）	-0.144（-0.181~-0.108）
Waist circumference	IVW	256	-0.169043	1.59624e-22	0.844（0.816~0.874）	-0.169(-0.203~-0.135)
	MR Egger	256	-0.131832	0.0652104	0.876（0.762~1.008）	-0.132(-0.271~0.008)
	Weighted median	256	-0.188878	1.50883e-27	0.828（0.800~0.856）	-0.189(-0.223~-0.155)
	MR PRESSO	9*	-0.196236	5.86409e-28	0.822（0.797~0.848）	-0.196（-0.227~-0.165）
Waist-to-hip ratio	IVW	140	-0.190907	1.89352e-08	0.826（0.773~0.883）	-0.191(-0.257~-0.124)
	MR Egger	140	-0.180373	0.214325	0.835（0.629~1.109）	-0.18(-0.464~0.103)
	Weighted median	140	-0.232389	3.1977e-07	0.793（0.727~0.864）	-0.232(-0.319~-0.146)
	MR PRESSO	1*	-0.223092	3.46943e-10	0.800（0.750~0.854）	-0.223（-0.288~-0.158）
Major depression	IVW	286	-0.20856	2.40816e-12	0.812（0.766~0.861）	-0.209(-0.267~-0.150)
	MR Egger	286	-0.242334	0.0424318	0.785（0.622~0.991）	-0.242(-0.475~-0.009)
	Weighted median	286	-0.235734	1.92864e-11	0.790（0.735~0.849）	-0.236(-0.308~-0.164)
	MR PRESSO	1*	-0.205097	2.53931e-11	0.815（0.769~0.863）	-0.205（-0.263~-0.147）
