# Supplementary material for: Independent associations of education, intelligence, and cognition with gastrointestinal diseases and the mediating effects of risk factors: a Mendelian randomization study
Source: Front Med (Lausanne). 2024 Feb 12;11:1342358. doi: 10.3389/fmed.2024.1342358 (PMC10894976; doi:10.3389/fmed.2024.1342358)
Supplement: Supplementary file 11 [file Table_11.XLSX]

## Sheet: Sheet1
TableS11.Steiger Test Results for Exposure and Mediators
Mediator	steiger_test_pval	steiger_test_direction
Smoke initiation	0	TRUE
Cigarettes per day	0	TRUE
Smoke index	0	TRUE
Carbohydrate intake	0	TRUE
Protein intake	0	TRUE
Fat intake	0	TRUE
Sugar intake	0	TRUE
Smoke index	0	TRUE
DrinksPerWeek	0	TRUE
Body fat percentage	0	TRUE
Body mass index	0	TRUE
Hip circumference	0	TRUE
Waist circumference	0	TRUE
Waist-to-hip ratio	2.38385e-83	TRUE
Major depression	0	TRUE
