# Supplementary material for: Independent associations of education, intelligence, and cognition with gastrointestinal diseases and the mediating effects of risk factors: a Mendelian randomization study
Source: Front Med (Lausanne). 2024 Feb 12;11:1342358. doi: 10.3389/fmed.2024.1342358 (PMC10894976; doi:10.3389/fmed.2024.1342358)
Supplement: Supplementary file 12 [file Table_12.XLSX]

## Sheet: Sheet1
	TableS12.Sensitivity Analysis of the Relationship between Mediators and 8 Selected Gastrointestinal Diseases
		Disease		Cirrhosis	Acute pancreatitis	Alcoholic liver disease	Cholecystitis	Cholelithiasis	Chronic gastritis	Gastric ulcer	Gastroesophageal reflux disease
	Cigarettes per day	IVW	No of SNPs	21	21	21	21	21	21	21	21
			β	-0.0330708	0.162849	-0.174645	0.351601	0.171952	0.0716977	0.15962	0.155278
			P value	0.794145	0.086949	0.268014	0.0015142	0.00434823	0.481953	0.12883	0.010572
		Weighted median	No of SNPs	21	21	21	21	21	21	21	21
			β	-0.203805	0.209811	-0.34933	0.33952	0.16335	0.00159801	0.0777168	0.110422
			P value	0.232058	0.10705	0.0758662	0.0433684	0.0106615	0.989159	0.602403	0.113348
		MR-Egger	No of SNPs	21	21	21	21	21	21	21	21
			β	-0.503331	-0.0156459	-0.669587	-0.00612317	0.0980186	-0.282276	-0.149828	-0.152925
			P value	0.0954911	0.946177	0.0825164	0.981796	0.512283	0.240201	0.12883	0.243964
		MR-PRESSO†	No of SNPs	0	0	0	0	0	1	0	0
			β	NA	NA	NA	NA	NA	0.130911	NA	NA
			P value	NA	NA	NA	NA	NA	0.170827	NA	NA
	Carbohydrate intake	IVW	No of SNPs	9	9	9	9	7	9	9	9
			β	-0.426398	-0.565277	-0.308282	-0.844075	0.465855	0.110199	-0.758891	0.202976
			P value	0.47077	0.120169	0.593274	0.074279	0.18522	0.692005	0.0918741	0.372457
		Weighted median	No of SNPs	9	9	9	9	7	9	9	9
			β	-1.26212	-0.878121	-0.377263	-1.12887	0.615864	0.0559286	-0.500207	0.21347
			P value	0.036569	0.0588829	0.609111	0.0518269	0.0378633	0.886743	0.296282	0.382933
		MR-Egger	No of SNPs	9	9	9	9	7	9	9	9
			β	2.00868	-3.01624	2.27808	-0.526249	2.38893	1.84264	-1.38222	-0.642438
			P value	0.592324	0.189067	0.532849	0.863875	0.313103	0.295388	0.638015	0.657337
		MR-PRESSO†	No of SNPs	0	0	0	0	2	0	0	0
			β	NA	NA	NA	NA	0.395028	NA	NA	NA
			P value	NA	NA	NA	NA	0.329654	NA	NA	NA
	Fat intake	IVW	No of SNPs	5	5	5	5	2	5	5	5
			β	-1.07148	0.348289	-1.20754	0.254468	-0.163577	-0.648161	-0.0106013	0.160059
			P value	0.117134	0.510582	0.229298	0.750371	0.795833	0.0508795	0.979761	0.569016
		Weighted median	No of SNPs	5	5	5	5	NA	5	5	5
			β	-1.24373	0.506088	-0.659713	0.584535	NA	-0.828409	0.31079	0.202686
			P value	0.0499205	0.314391	0.389502	0.39249	NA	0.0441452	0.535694	0.452056
		MR-Egger	No of SNPs	5	5	5	5	NA	5	5	5
			β	-3.44891	-2.07407	-5.08403	0.737725	NA	-1.98576	-0.57458	-0.765271
			P value	0.165198	0.193237	0.198522	0.806047	NA	0.138557	0.677004	0.404524
		MR-PRESSO†	No of SNPs	0	0	0	0	NA	0	0	0
			β	NA	NA	NA	NA	NA	NA	NA	NA
			P value	NA	NA	NA	NA	NA	NA	NA	NA
	Protein intake	IVW	No of SNPs	6	6	6	6	4	6	6	6
			β	-0.488286	0.0200361	-0.772452	-0.422521	-0.347624	-0.274784	0.276263	0.250988
			P value	0.364301	0.974606	0.133126	0.46998	0.31399	0.354975	0.435524	0.325973
		Weighted median	No of SNPs	6	6	6	6	4	6	6	6
			β	-0.361724	0.777102	-0.821139	-0.447907	-0.393857	-0.219174	0.410602	0.415623
			P value	0.52802	0.0884118	0.225618	0.432596	0.141683	0.548853	0.361738	0.0778008
		MR-Egger	No of SNPs	6	6	6	6	4	6	6	6
			β	-1.84296	3.63875	-0.186331	0.764559	-0.496117	-0.577242	1.03352	-0.185761
			P value	0.461051	0.149668	0.931089	0.775091	0.824091	0.679713	0.525033	0.874333
		MR-PRESSO†	No of SNPs	0	1	0	0	0	0	0	0
			β	NA	0.359721	NA	NA	NA	NA	NA	NA
			P value	NA	0.522744	NA	NA	NA	NA	NA	NA
	Sugar intake	IVW	No of SNPs	9	9	9	9	6	9	9	9
			β	-0.27722	-0.419819	-0.0097934	-0.966478	0.208432	0.393362	-0.28019	0.0853914
			P value	0.637554	0.232357	0.986239	0.00591847	0.471745	0.0996791	0.351007	0.658365
		Weighted median	No of SNPs	9	9	9	9	6	9	9	9
			β	0.0290104	-0.697157	0.424428	-1.29446	0.068494	0.520092	-0.43921	0.17147
			P value	0.958141	0.0840855	0.465121	0.00980462	0.766874	0.092153	0.245403	0.406027
		MR-Egger	No of SNPs	9	9	9	9	6	9	9	9
			β	1.1996	-2.06318	0.607441	0.239898	2.07636	0.521119	-3.06702	0.275049
			P value	0.754343	0.366314	0.870455	0.914482	0.271874	0.723664	0.128622	0.828276
		MR-PRESSO†	No of SNPs	1	0	0	0	1	0	0	0
			β	-0.733027	NA	NA	NA	-0.141172	NA	NA	NA
			P value	0.244442	NA	NA	NA	0.510896	NA	NA	NA
	DrinksPerWeek	IVW	No of SNPs	35	36	36	36	32	36	36	36
			β	1.20372	0.797467	1.7633	0.319894	-0.122349	0.588068	0.0774425	0.268343
			P value	0.000648364	0.00331602	0.000286937	0.268684	0.369915	0.001184	0.744992	0.0495328
		Weighted median	No of SNPs	35	36	36	36	32	36	36	36
			β	1.05761	1.19385	1.73032	0.489783	-0.200547	0.650308	0.641064	0.446838
			P value	0.020227	0.000679275	0.000836841	0.241352	0.220783	0.0136084	0.0687944	0.0113701
		MR-Egger	No of SNPs	35	36	36	36	32	36	36	36
			β	2.7292	1.72527	3.05154	-0.26919	0.0977534	0.867063	0.459562	0.235185
			P value	0.00192123	0.00955149	0.0190283	0.693267	0.76627	0.0475993	0.416497	0.472491
		MR-PRESSO†	No of SNPs	0	0	1	0	2	0	0	0
			β	NA	NA	2.01153	NA	-0.14184	NA	NA	NA
			P value	NA	NA	6.4099e-05	NA	0.183153	NA	NA	NA
	Waist-to-hip ratio	IVW	No of SNPs	27	27	27	27	25	27	27	27
			β	0.262502	0.218445	-0.0217006	0.0867678	0.191709	0.0425832	-0.0630376	0.119657
			P value	0.17005	0.154974	0.932122	0.638254	0.106896	0.764474	0.689849	0.303971
		Weighted median	No of SNPs	27	27	27	27	25	27	27	27
			β	0.374041	0.439451	-0.0944501	0.0862911	0.101292	-0.030651	-0.0981426	0.196276
			P value	0.156482	0.044489	0.785447	0.737939	0.414454	0.86756	0.649598	0.0858246
		MR-Egger	No of SNPs	27	27	27	27	25	27	27	27
			β	0.0909137	0.0772118	-1.179	0.339364	-0.120266	-0.80059	0.414126	0.976073
			P value	0.920385	0.915848	0.334947	0.699569	0.879463	0.236424	0.582379	0.0778553
		MR-PRESSO†	No of SNPs	0	0	0	0	0	0	0	2
			β	NA	NA	NA	NA	NA	NA	NA	0.221881
			P value	NA	NA	NA	NA	NA	NA	NA	0.0221127
	Major depression	IVW	No of SNPs	46	46	46	46	46	46	46	46
			β	0.182755	0.207647	0.187739	0.0462108	0.150006	0.219569	0.464085	0.335464
			P value	0.150662	0.0420533	0.217767	0.726373	0.0210062	0.0232715	9.83419e-06	1.40811e-07
		Weighted median	No of SNPs	46	46	46	46	46	46	46	46
			β	0.0457104	0.117523	0.203562	0.116405	0.0822243	0.193396	0.52038	0.354105
			P value	0.802363	0.428342	0.326869	0.529362	0.243668	0.116526	0.000711659	4.47805e-06
		MR-Egger	No of SNPs	46	46	46	46	46	46	46	46
			β	0.654204	-0.0798526	0.0704944	0.725504	-0.0878158	0.363265	1.64594	-0.0775818
			P value	0.394029	0.897523	0.938694	0.363218	0.822862	0.535571	0.0118712	0.838697
		MR-PRESSO†	No of SNPs	0	0	0	0	1	0	0	0
			β	NA	NA	NA	NA	0.1788	NA	NA	NA
			P value	NA	NA	NA	NA	0.00649437	NA	NA	NA
	Smoke index	IVW	No of SNPs	117	117	117	117	116	117	117	117
			β	0.798155	0.617021	1.22721	0.648897	0.488104	0.326733	0.645549	0.403611
			P value	0.00136077	0.00553878	2.78376e-05	0.00406876	1.20846e-05	0.0428465	0.000864374	0.000387854
		Weighted median	No of SNPs	117	117	117	117	116	117	117	117
			β	0.969158	0.57056	1.41017	0.384834	0.520071	0.43127	0.709062	0.417472
			P value	0.627126	0.0501878	0.000380746	0.240124	8.81795e-05	0.0628424	0.0140322	0.00392851
		MR-Egger	No of SNPs	117	117	117	117	116	117	117	117
			β	-0.504383	0.416085	-0.176975	0.871159	0.14611	0.900621	0.277235	-0.577378
			P value	0.00528259	0.656022	0.885038	0.358765	0.760604	0.183371	0.732986	0.218716
		MR-PRESSO†	No of SNPs	0	0	0	0	0	0	0	0
			β	NA	NA	NA	NA	NA	NA	NA	NA
			P value	NA	NA	NA	NA	NA	NA	NA	NA
	Smoke initiation	IVW	No of SNPs	80	80	80	80	79	80	80	80
			β	0.40284	0.18562	0.599412	0.354306	0.0283576	0.17666	0.315272	0.146451
			P value	0.000397911	0.038084	1.63717e-05	0.00172048	0.54342	0.0181964	0.00118999	0.0121031
		Weighted median	No of SNPs	80	80	80	80	79	80	80	80
			β	0.566027	0.201248	0.367045	0.32858	0.0717865	0.202219	0.384415	0.106752
			P value	0.000289074	0.124963	0.0620686	0.029963	0.230819	0.0493805	0.00547508	0.119606
		MR-Egger	No of SNPs	80	80	80	80	79	80	80	80
			β	0.722917	0.755399	0.956657	1.08423	0.110388	0.498213	0.517093	0.0207853
			P value	0.210235	0.0947334	0.175595	0.0580396	0.637717	0.188267	0.294635	0.943825
		MR-PRESSO†	No of SNPs	0	0	0	0	1	0	0	2
			β	NA	NA	NA	NA	0.0433958	NA	NA	0.142687
			P value	NA	NA	NA	NA	0.326616	NA	NA	0.010108
	Hip circumference	IVW	No of SNPs	388	387	388	388	377	388	388	388
			β	0.102673	0.1164	0.0660038	0.346868	0.365535	0.0004522	0.144906	0.0228219
			P value	0.18531	0.0646291	0.471679	8.17938e-07	5.08204e-25	0.993027	0.0155333	0.542892
		Weighted median	No of SNPs	388	387	388	388	377	388	388	388
			β	0.00612845	0.115125	0.00513817	0.334113	0.389826	-0.102441	0.113161	0.0245013
			P value	0.961186	0.242179	0.971329	0.00445192	8.18105e-19	0.194571	0.24262	0.61822
		MR-Egger	No of SNPs	388	387	388	388	377	388	388	388
			β	-0.2804	-0.38328	-0.446652	0.14827	0.230631	-0.175821	-0.158935	-0.0258075
			P value	0.182181	0.0238926	0.0722254	0.438483	0.0253981	0.211542	0.329551	0.800466
		MR-PRESSO†	No of SNPs	1	0	1	0	2	0	0	1
			β	0.088037	NA	0.0948801	NA	0.387898	NA	NA	0.0168833
			P value	0.250301	NA	0.295553	NA	4.93547e-25	NA	NA	0.650166
	Body mass index	IVW	No of SNPs	413	412	413	412	401	413	412	413
			β	0.342147	0.30649	0.202845	0.374573	0.464119	0.107323	0.274135	0.158558
			P value	5.14e-06	1.89e-06	0.0257993	1.85e-07	6.24e-45	0.0357019	1.24e-05	4.47e-06
		Weighted median	No of SNPs	413	412	413	412	401	413	412	413
			β	0.362293	0.165267	0.0486251	0.390534	0.478646	0.0454746	0.173443	0.177392
			P value	0.00603331	0.117899	0.742539	0.0016018	1.15e-27	0.55811	0.0774397	0.000739832
		MR-Egger	No of SNPs	413	412	413	412	401	413	412	413
			β	0.05917	0.120907	-0.24555	0.305447	0.352198	-0.166312	0.146001	0.0836994
			P value	0.766919	0.479877	0.309584	0.111211	0.00041429	0.220442	0.382543	0.363693
		MR-PRESSO†	No of SNPs	0	0	1	0	2	0	0	0
			β	NA	NA	0.199176	NA	0.480482	NA	NA	NA
			P value	NA	NA	0.0274104	NA	3.59837e-40	NA	NA	NA
	Body fat percentage	IVW	No of SNPs	362	361	362	362	354	362	362	361
			β	0.352611	0.388581	0.318491	0.501693	0.570509	0.142173	0.288071	0.210023
			P value	0.001078	6.08e-06	0.0155845	8.81e-07	9.23e-31	0.0504222	0.00105241	6.31e-05
		Weighted median	No of SNPs	362	361	362	362	354	362	362	361
			β	0.398796	0.350815	0.24253	0.502452	0.645154	-0.0181394	0.186	0.165393
			P value	0.0165113	0.00936004	0.234975	0.000956847	9.1e-25	0.864429	0.176657	0.0210906
		MR-Egger	No of SNPs	362	361	362	362	354	362	362	361
			β	-0.139525	-0.0549105	-0.613448	0.633072	0.530869	-0.158989	-0.212909	0.229685
			P value	0.691438	0.844527	0.151804	0.0582457	0.00360072	0.502059	0.456753	0.180295
		MR-PRESSO†	No of SNPs	0	0	1	0	4	0	0	1
			β	NA	NA	0.358922	NA	0.613264	NA	NA	0.202015
			P value	NA	NA	0.0061998	NA	2.55725e-31	NA	NA	0.000124945
	Waist circumference	IVW	No of SNPs	344	343	344	343	334	344	344	344
			β	0.378783	0.323468	0.276459	0.463905	0.526715	0.206178	0.29305	0.151374
			P value	7.08e-05	7.94e-05	0.0191842	1.89e-07	3.08e-33	0.00161321	0.000212548	0.000630401
		Weighted median	No of SNPs	344	343	344	343	334	344	344	344
			β	0.363727	0.221052	0.0265721	0.388892	0.612977	0.128675	0.201284	0.066979
			P value	0.0247785	0.0812578	0.886996	0.00965653	4.32e-27	0.193925	0.0897404	0.305855
		MR-Egger	No of SNPs	344	343	344	343	334	344	344	344
			β	0.0333336	0.31518	-0.339125	0.553362	0.660823	-0.0297041	-0.00265974	0.124442
			P value	0.902338	0.178584	0.312356	0.0299655	5.18e-06	0.873274	0.99059	0.325545
		MR-PRESSO†	No of SNPs	0	1	1	0	2	0	0	0
			β	NA	0.334752	0.309872	NA	0.547559	NA	NA	NA
			P value	NA	4.37356e-05	0.00840893	NA	1.33538e-30	NA	NA	NA
