# Supplementary material for: Independent associations of education, intelligence, and cognition with gastrointestinal diseases and the mediating effects of risk factors: a Mendelian randomization study
Source: Front Med (Lausanne). 2024 Feb 12;11:1342358. doi: 10.3389/fmed.2024.1342358 (PMC10894976; doi:10.3389/fmed.2024.1342358)
Supplement: Supplementary file 13 [file Table_13.XLSX]

## Sheet: Cirrhosis
MVMR Assessing the Causal Association Between Each Mediator and Cirrhosis With Adjustment for Education
Mediator	β (95% CI)	OR (95% CI)	Proportion mediated (95% CI)	P value
DrinksPerWeek	1.34 (0.75, 1.92)	3.80 (2.12-6.82)	8.3% (0.4%,16.2%)	7.09674e-06
Smoke index	0.39 (-0.26, 1.04)	1.47 (0.77,2.81)	...	0.240247
SmokingInitiation	0.31 (0.02, 0.59)	1.36 (1.02,1.81)	20.4% (0.9%,39.0%)	0.0341834
Body mass index	0.22 (0.05, 0.39)	1.25 (1.05,1.48)	11.0%(2.4%,19.6%)	0.00996023
Body fat percentage	0.16 (-0.09, 0.41)	1.17 (0.91,1.50)	...	0.222222
Waist circumference	0.16 (-0.08, 0.39)	1.17 (0.94,1.45)	...	0.159898

## Sheet: Acute pancreatitis
MVMR Assessing the Causal Association Between Each Mediator and Acute pancreatitis With Adjustment for Education
Mediator	β (95% CI)	OR (95% CI)	Proportion mediated (95% CI)	P value
DrinksPerWeek	0.92 (0.45,1.39)	2.51 (1.57,4.02)	4.2% (1.7%,6.7%)	0.000121589
Major depression	0.24 (0.02, 0.47)	1.27 (1.02,1.59)	8.8% (3.4%,14.2%)	0.0335247
Smoke index	0.40 (-0.13, 0.93)	1.49 (0.88,2.53)	...	0.137717
SmokingInitiation	0.24 (0.005, 0.47)	1.27 (1.01,1.60)	11.6% (0.01%,23.2%)	0.0445596
Body mass index	0.20 (0.05, 0.35)	1.22 (1.05,1.41)	7.3% (1.7%,12.8%)	0.00794778
Body fat percentage	0.20 (0.01, 0.40)	1.22 (1.00,1.39)	6.3% (3.2%,9.4%)	0.0462814
Waist circumference	0.15 (-0.04, 0.34)	1.16 (0.96,1.40)	...	0.126193

## Sheet: Alcoholic liver disease
MVMR Assessing the Causal Association Between Each Mediator and Alcoholic liver disease With Adjustment for Education
Mediator	β (95% CI)	OR (95% CI)	Proportion mediated (95% CI)	P value
DrinksPerWeek	1.97,(0.99, 2.95)	7.16 (3.46,14.82)	9.1%,(3.2%,16%)	1.08755e-07
Smoke index	0.52 (-0.25, 1.30)	1.69 (0.77,3.67)	...	0.188252
SmokingInitiation	0.41,(0.07, 0.75)	1.51 (1.07,2.12)	20.3%,(12.8%~27.8%)	0.0184602
Body mass index	-0.01 (-0.21, 0.19)	0.99 (0.81,1.22)	...	0.951291
Body fat percentage	0.08 (-0.27, 0.43)	1.09 (0.80,1.47)	...	0.586971
Waist circumference	-0.04 (-0.31, 0.22)	0.96 (0.73,1.25)	...	0.741784

## Sheet: Cholecystitis
MVMR Assessing the Causal Association Between Each Mediator and Cholecystitis With Adjustment for Education
Mediator	β (95% CI)	OR (95% CI)	Proportion mediated (95% CI)	P value
CigarettesPerDay	0.27 (0.05, 0.49)	1.31 (1.05,1.64)	20.6% (10.3%,30.9%)	0.0173333
Sugar intake	-1.07 (−1.59,−0.55）	0.34 (0.20,0.58)	1.3% (0.6%,1.9%)	6.18909e-05
Smoke index	0.83 (0.24, 1.42)	2.30 (1.28,4.14)	34.5% (23.4%,45.6)	0.00557785
SmokingInitiation	0.45 (0.18, 0.72)	1.56 (1.19,2.05)	30.9% (20.3%,41.5%)	0.00124744
Hip circumference	0.37,(0.22, 0.53)	1.45 (1.24,1.70)	11.2% (9.6%,12.8%)	2.65102e-06
Body mass index	0.32 (0.15, 0.49)	1.38 (1.17,1.63)	16.6% (12.3%,20.9%)	0.000164661
Body fat percentage	0.45 (0.21, 0.69)	1.57 (1.24,1.99)	19.9% (14.3%,25.5%)	0.000190661
Waist circumference	0.52 (0.31, 0.72)	1.67 (1.36,2.06)	21.4% (18.6%,24.2%)	9.19976e-07

## Sheet: Cholelithiasis
MVMR Assessing the Causal Association Between Each Mediator and Cholelithiasis With Adjustment for Education
Mediator	β (95% CI)	OR (95% CI)	Proportion mediated (95% CI)	P value
CigarettesPerDay	0.14 (0.03, 0.24)	1.14 (1.03,1.27)	20.7% (12.5%,28.9%)	0.0125645
Major depression	0.04 (-0.08, 0.17)	1.05 (0.92,1.19)	...	0.493882
Smoke index	0.27 (-0.02, 0.57)	1.32 (0.98,1.76)	...	0.0640116
Hip circumference	0.39 (0.30, 0.47)	1.47 (1.35,1.60)	24.9% (15.2%,34.6%)	2.68226e-19
Body mass index	0.48 (0.40, 0.56)	1.61 (1.49,1.75)	49.9% (30.1%,69.8%)	1.20583e-30
Body fat percentage	0.60 (0.49, 0.72)	1.83 (1.62,2.06)	53.8% (40.6%,67.0%)	2.41388e-23
Waist circumference	0.57 (0.47, 0.68)	1.77 (1.59,1.97)	47.9% (26.3%,69.5%)	1.83179e-25

## Sheet: Chronic gastritis
MVMR Assessing the Causal Association Between Each Mediator and Chronic gastritis With Adjustment for Education
Mediator	β (95% CI)	OR (95% CI)	Proportion mediated (95% CI)	P value
DrinksPerWeek	0.47 (0.09, 0.86)	1.61 (1.09,2.36)	4.0% (1.9%,6.1%)	0.016019
Major depression	0.07 (-0.12, 0.26)	1.07 (0.89,1.30)	...	0.46372
Smoke index	0.28 (-0.15, 0.71)	1.32 (0.87,2.01)	...	0.193518
SmokingInitiation	0.25 (0.06, 0.44)	1.29 (1.06,1.55)	22.5% (15.3%,29.7%)	0.00935131
Body mass index	-0.002 (-0.12, 0.11)	1.00 (0.89,1.12）	...	0.972578
Waist circumference	0.11 (-0.04, 0.26)	1.11 (0.96,1.29)	...	0.163385

## Sheet: Gastric ulcer 
MVMR Assessing the Causal Association Between Each Mediator and Gastric ulcer With Adjustment for Education
Mediator	β (95% CI)	OR (95% CI)	Proportion mediated (95% CI)	P value
Major depression	0.28 (0.05, 0.51)	1.32 (1.05,1.66)	15.6%,(11.3%,19.9%)	0.0158635
Smoke index	0.72 (0.20, 1.23)	2.05 (1.22,3.43)	32.4% (28.3%,36.5%)	0.00663061
SmokingInitiation	0.47 (0.24, 0.71)	1.61 (1.27,2.03)	35.9% (33.6%,38.2%)	6.29646e-05
Hip circumference	0.11 (-0.03, 0.25)	1.11 (0.97,1.27)	...	0.114411
Body mass index	0.19 (0.04, 0.34)	1.20 (1.04,1.40)	10.5% (7.3%,13.7%)	0.0140214
Body fat percentage	0.17 (-0.01, 0.36)	1.19 (0.97,1.45)	...	0.0998824
Waist circumference	0.17 (-0.01, 0.36)	1.89 (0.99,1.42)	...	0.0664522

## Sheet: Gastroesophageal reflux disease
MVMR Assessing the Causal Association Between Each Mediator and Gastroesophageal reflux disease With Adjustment for Education
Mediator	β (95% CI)	OR (95% CI)	Proportion mediated (95% CI)	P value
CigarettesPerDay	0.10 (-0.01, 0.21)	1.10 (0.99,1.23)	...	0.0811342
DrinksPerWeek	0.21 (-0.05, 0.47)	1.23 (0.95,1.61)	...	0.12029
Major depression	0.25 (0.12, 0.38)	1.29 (1.13,1.46)	14.6% (13.5%,15.7%)	0.000101526
Smoke index	0.22 (-0.08, 0.51)	1.24 (0.92,1.67)	...	0.151594
SmokingInitiation	0.09 (-0.06, 0.24)	1.10 (0.96,1.25)	...	0.167759
Body mass index	0.09 (0.01, 0.17)	2.09 (1.01,1.18)	5.2% (2.2%,8.2%)	0.0292421
Body fat percentage	0.13 (-0.02, 0.18)	1.13 (1.00,1.28)	6.2% (3.5%,9.1%)	0.0428527
Waist circumference	0.08 (-0.02, 0.18)	1.08 (0.98,1.19)	...	0.137312
